# Supplementary material for: A genome-scale metabolic reconstruction of Pseudomonas putida KT2440: iJN746 as a cell factory
Source: BMC Syst Biol. 2008 Sep 16;2:79. doi: 10.1186/1752-0509-2-79 (PMC2569920; doi:10.1186/1752-0509-2-79)
Supplement: Additional file 8 — Table S7. List of metabolites in iJN746. The file contains a detail list of metabolites present in the metabolic reconstruction. The molecular formulae, the charge as well as the KeggID are shown. [file 1752-0509-2-79-S8.xls]

## Sheet: Additional file 8
abbreviation	officialName	formula	charge	casNumber	formulaNeutral	CompoundNames	KeggID
10fthf	10-Formyltetrahydrofolate	C20H21N7O7	-2		C20H23N7O7	10-Formyl-THF	C00234
13dpg	3-Phospho-D-glyceroyl phosphate	C3H4O10P2	-4	None	C3H8O10P2	1,3-bis-phosphoglycerate/ 3-Phospho-D-glyceroyl phosphate/ (R)-2-Hydroxy-3-(phosphonooxy)-1-monoanhydride with phosphoric propanoic acid/ 1,3-bisphosphoglycerate	C00236
15dap	1,5-Diaminopentane	C5H16N2	2	462-94-2		Cadaverine/ 1,5-Pentanediamine/ Pentamethylenediamine	C01672
1ddecg3p	1-dodecanoyl-sn-glycerol 3-phosphate	C15H29O7P1	-2		C15H31O7P1	1-Acyl-sn-glycerol 3-phosphate (n-C12:0)	C00681
1hdec9eg3p	1-hexadec-9-enoyl-sn-glycerol 3-phosphate	C19H35O7P1	-2		C19H37O7P1	1-Acyl-sn-glycerol 3-phosphate (n-C16:1)
1hdecg3p	1-hexadecanoyl-sn-glycerol 3-phosphate	C19H37O7P1	-2		C19H39O7P1	1-Acyl-sn-glycerol 3-phosphate (n-C16:0)	C00681
1odec11eg3p	1-octadec-11-enoyl-sn-glycerol 3-phosphate	C21H39O7P1	-2		C21H41O7P1	1-Acyl-sn-glycerol 3-phosphate (n-C18:1)
1odecg3p	1-octadecanoyl-sn-glycerol 3-phosphate	C21H41O7P1	-2		C21H43O7P1	1-Acyl-sn-glycerol 3-phosphate (n-C18:0)	C00681
1pipdn2c	delta1-Piperideine-2-carboxylate	C6H9NO2	0	2365-40-4			C04092
1pyr5c	1-Pyrroline-5-carboxylate	C5H6NO2	-1		C5H7NO2	(S)-1-Pyrroline-5-carboxylate/ L-1-Pyrroline-5-carboxylate/ 1-Pyrroline-5-carboxylic acid	C03912
23dhdp	2,3-Dihydrodipicolinate	C7H5NO4	-2		C7H7NO4	Dihydrodipicolinic acid	C03340
23dhmb	(R)-2,3-Dihydroxy-3-methylbutanoate	C5H9O4	-1		C5H10O4	(R)-2,3-Dihydroxy-isovaleric acid/ (R)-2,3-Dihydroxy-isovalerate	C04272
23dhmp	(R)-2,3-Dihydroxy-3-methylpentanoate	C6H11O4	-1		C6H12O4	2,3-Dihydroxy-3-methylvalerate	C06007
24dab	L-2,4-Diaminobutanoate	C4H10N2O2	0	1758-80-1	C4H10N2O2	alpha,gamma-Diaminobutyrate/ L-2,4-Diaminobutyrate	C03283
25aics	(S)-2-[5-Amino-1-(5-phospho-D-ribosyl)imidazole-4-carboxamido]succinate	C13H15N4O12P	-4		C13H19N4O12P	1-(5'-Phosphoribosyl)-5-amino-4-(N-succinocarboxamide)-imidazole/ 1-(5'-Phosphoribosyl)-4-(N-succinocarboxamide)-5-aminoimidazole/ 5'-Phosphoribosyl-4-(N-succinocarboxamide)-5-aminoimidazole	C04823
25dhpp	2,5-Diamino-6-hydroxy-4-(5'-phosphoribosylamino)-pyrimidine	C9H14N5O8P	-2		C9H16N5O8P	2,5-diamino-6-ribosylamino-4(3H)-pyrimidinone 5'-phosphate	C01304
26dap-LL	LL-2,6-Diaminoheptanedioate	C7H14N2O4	0	583-93-7	C7H14N2O4	LL-2,6-Diaminopimelic acid/ LL-2,6-Diaminopimelate	C00666
26dap-M	meso-2,6-Diaminoheptanedioate	C7H14N2O4	0	None	C7H14N2O4	meso-2,6-Diaminopimelic acid/ meso-2,6-Diaminopimelate	C00680
2ahbut	(S)-2-Aceto-2-hydroxybutanoate	C6H9O4	-1		C6H10O4		C06006
2ahhmd	2-Amino-4-hydroxy-6-hydroxymethyl-7,8-dihydropteridine diphosphate	C7H8N5O8P2	-3	70608-72-9	C7H11N5O8P2	2-Amino-7,8-dihydro-4-hydroxy-6-(diphosphooxymethyl)pteridine/ 7,8-Dihydropterin pyrophosphate	C04807
2ahhmp	2-Amino-4-hydroxy-6-hydroxymethyl-7,8-dihydropteridine	C7H9N5O2	0				C01300
2cpr5p	1-(2-Carboxyphenylamino)-1-deoxy-D-ribulose 5-phosphate	C12H13NO9P	-3		C12H16NO9P		C01302
2dda7p	2-Dehydro-3-deoxy-D-arabino-heptonate 7-phosphate	C7H10O10P	-3		C7H13O10P		C04691
2ddg6p	2-Dehydro-3-deoxy-D-gluconate 6-phosphate	C6H8O9P	-3		C6H11O9P	2-Dehydro-3-deoxy-6-phospho-D-gluconate/ 6-Phospho-2-dehydro-3-deoxy-D-gluconate/ 2-Keto-3-deoxy-6-phosphogluconate	C04442
2ddglcn	2-Dehydro-3-deoxy-D-gluconate	C6H9O6	-1	None	C6H10O6	2-Keto-3-deoxy-D-gluconate	C00204
2dhglcn	2-Dehydro-D-gluconate	C6H9O7	-1				C00629
2dhp	2-Dehydropantoate	C6H9O4	-1		C6H10O4	alpha-ketopantoate	C00966
2dhphaccoa	1,2-Dihydroxy-1,2-dihydrophenylacetyl-CoA	C29H40N7O19P3S	-4		C29H44N7O19P3S
2h3oppan	2-Hydroxy-3-oxopropanoate	C3H3O4	-1			Tartronate semialdehyde	C01146
2hchd	2-Hydroxy-cis-hex-2,4-dienoate	C6H7O3	-1
2hmc	2-Hydroxymuconate	C6H4O5	-2	133191-11-4	C6H6O5	2-Hydroxymuconate	C02501
2hmcnsad	2-Hydroxymuconate semialdehyde	C6H6O4	0				C00682
2ippm	2-Isopropylmaleate	C7H8O4	-2		C7H10O4	beta-isopropylmaleate	C02631
2kmb	2-keto-4-methylthiobutyrate	C5H7O3S	-1		C5H8O3S	4-methylthio-2-oxobutanoate/ 2-oxo-4-(methylthio)butyrate
2maacoa	2-Methyl-3-acetoacetyl-CoA	C26H38N7O18P3S	-4		C26H42N7O18P3S	2-Methylacetoacetyl-CoA	C03344
2mahmp	2-Methyl-4-amino-5-hydroxymethylpyrimidine diphosphate	C6H8N3O7P2	-3	745-65-3	C6H11N3O7P2	4-amino-2-methyl 5-hydroxymethylpyrimidine pyrophosphate/ HMP-PP	C04752
2mb2coa	trans-2-Methylbut-2-enoyl-CoA	C26H38N7O17P3S	-4		C26H42N7O17P3S	2-Methylbut-2-enoyl-CoA/ Tiglyl-CoA/ (E)-2-Methylcrotonoyl-CoA/ methylcrotonoyl-CoA/ methylcrotonyl-CoA/ tigloyl-CoA	C03345
2mbcoa	2-Methylbutanoyl-CoA	C26H40N7O17P3S	-4		C26H44N7O17P3S	2-Methylbutyryl-CoA	C01033
2mcacn	cis-2-Methylaconitate	C7H5O6	-3	99-98-9		(Z)-But-2-ene-1,2,3-tricarboxylate/ cis-2-Methylaconitate	C04225
2mcit	2-Methylcitrate	C7H7O7	-3	96-17-3			C02225
2me4p	2-C-methyl-D-erythritol 4-phosphate	C5H11O7P	-2		C5H13O7P		C11434
2mecdp	2-C-methyl-D-erythritol 2,4-cyclodiphosphate	C5H10O9P2	-2		C5H12O9P2		C11453
2mp2coa	2-Methylprop-2-enoyl-CoA	C25H36N7O17P3S	-4		C25H40N7O17P3S	Methacrylyl-CoA/ Methylacrylyl-CoA	C03460
2obut	2-Oxobutanoate	C4H5O3	-1	600-18-0	C4H6O3	2-Ketobutyric acid/ 2-Oxobutyric acid/ 2-Oxobutyrate/ 2-Oxobutanoic acid/ alpha-Ketobutyrate	C00109
2omcm	2-oxo-5-methyl-cis-muconate	C7H6O5	-2
2oxoadp	2-Oxoadipate	C6H6O5	-2	3184-35-8		2-Oxoadipic acid	C00322
2p4c2me	2-phospho-4-(cytidine 5'-diphospho)-2-C-methyl-D-erythritol	C14H22N3O17P3	-4		C14H26N3O17P3	2C-methyl-D-erythritol 2,4-cyclodiphosphate
2pg	D-Glycerate 2-phosphate	C3H4O7P	-3		C3H7O7P	2-phosphoglyceric acid/ 2-Phospho-D-glycerate	C00631
34dhbald	3,4-dihydroxybenzaldehyde	C7H6O3	0		C7H6O3
34dhbz	3,4-Dihydroxybenzoate	C7H5O4	-1	99-50-3	C7H6O4	Protocatechuate/ Protocatechuic acid/ 3,4-Dihydroxybenzoic acid	C00230
34dhcinm	3,4-Dihydroxy-trans-cinnamate	C9H7O4	-1		C9H8O4	trans-Caffeate	C01197
34hpp	3-(4-Hydroxyphenyl)pyruvate	C9H7O4	-1		C9H8O4	4-Hydroxyphenylpyruvate/ p-Hydroxyphenylpyruvic acid	C01179
3c2hmp	3-Carboxy-2-hydroxy-4-methylpentanoate	C7H10O5	-2		C7H12O5	3-Isopropylmalate/ 2-D-threo-hydroxy-3-carboxy-isocaproate	C04411
3c3hmp	3-Carboxy-3-hydroxy-4-methylpentanoate	C7H10O5	-2		C7H12O5	2-Isopropylmalate/ 2-Isopropylmalic acid/ 3-Carboxy-3-hydroxy-isocaproate/ 3-Carboxy-3-hydroxyisocaproate	C02504
3c4mop	3-Carboxy-4-methyl-2-oxopentanoate	C7H8O5	-2		C7H10O5	2-Oxo-4-methyl-3-carboxypentanoate/ (2S)-2-Isopropyl-3-oxosuccinate	C04236
3dhq	3-Dehydroquinate	C7H9O6	-1		C7H10O6	5-Dehydroquinate/ 3-Dehydroquinic acid/ 5-Dehydroquinic acid	C00944
3dhsk	3-Dehydroshikimate	C7H7O5	-1		C7H8O5		C02637
3haACP	(3R)-3-Hydroxyacyl-[acyl-carrier protein]	C15H27N2O9PRS	-1			(R)-3-Hydroxyacyl-[acyl-carrier protein]	C01271
3hadpcoa	(3S)-3-Hydroxyadipyl-CoA	C27H39N7O20P3S	-5		C27H44N7O20P3S
3hbcoa	(S)-3-Hydroxybutanoyl-CoA	C25H38N7O18P3S	-4		C25H42N7O18P3S	(S)-3-Hydroxybutyryl-CoA	C01144
3hcddec5eACP	(R)-3-hydroxy-cis-dodec-5-enoyl-[acyl-carrier protein]	C23H41N2O9PRS	-1
3hcmrs7eACP	(R)-3-hydroxy-cis-myristol-7-eoyl-[acyl-carrier protein]	C25H45N2O9PRS	-1
3hcpalm9eACP	(R)-3-hydroxy-cis-palm-9-eoyl-[acyl-carrier protein]	C27H49N2O9PRS	-1
3hcvac11eACP	(R)-3-hydroxy-cis-vacc-11-enoyl-[acyl-carrier protein]	C29H53N2O9PRS	-1
3hdcoa	(S)-3-Hydroxydecanoyl-CoA	C31H50N7O18P3S	-4		C31H54N7O18P3S	(S)-Hydroxydecanoyl-CoA	C05264
3hddcoa	(S)-3-Hydroxydodecanoyl-CoA	C33H54N7O18P3S	-4		C33H58N7O18P3S		C05262
3hddecACP	(R)-3-Hydroxydodecanoyl-[acyl-carrier protein]	C23H43N2O9PRS	-1	7783-08-06		(R)-3-Hydroxydodecanoyl-[acp]/ D-3-Hydroxydodecanoyl-[acp]/ D-3-Hydroxydodecanoyl-[acyl-carrier protein]	C05757
3hdecACP	(R)-3-Hydroxydecanoyl-[acyl-carrier protein]	C21H39N2O9PRS	-1	320-77-4		(3R)-3-Hydroxydecanoyl-[acyl-carrier protein]	C04619
3hhcoa	(S)-3-Hydroxyhexanoyl-CoA	C27H42N7O18P3S	-4		C27H46N7O18P3S	(S)-Hydroxyhexanoyl-CoA	C05268
3hhdcoa	(S)-3-Hydroxyhexadecanoyl-CoA	C37H62N7O18P3S	-4		C37H66N7O18P3S		C05258
3hhexACP	(R)-3-Hydroxyhexanoyl-[acyl-carrier protein]	C17H31N2O9PRS	-1	7783-08-06		(R)-3-Hydroxyhexanoyl-[acp]/ D-3-Hydroxyhexanoyl-[acp]/ D-3-Hydroxyhexanoyl-[acyl-carrier protein]	C05747
3hibutcoa	(S)-3-Hydroxyisobutyryl-CoA	C25H38N7O18P3S	-4		C25H42N7O18P3S		C06000
3hmbcoa	(S)-3-Hydroxy-2-methylbutyryl-CoA	C26H40N7O18P3S	-4		C26H44N7O18P3S	(2S,3S)-3-Hydroxy-2-methylbutanoyl-CoA	C04405
3hmp	3-Hydroxy-2-methylpropanoate	C4H7O3	-1		C4H8O3	(S)-3-hydroxyisobutyrate/ 3-Hydroxyisobutyric acid/ 3-Hydroxyisobutyrate	C01188
3hmrsACP	(R)-3-Hydroxytetradecanoyl-[acyl-carrier protein]	C25H47N2O9PRS	-1			(3R)-3-Hydroxytetradecanoyl-[acyl-carrier protein];/ HMA/ beta-Hydroxymyristyl-[acyl-carrier protein];	C04688
3hocoa	(S)-3-Hydroxyoctanoyl-CoA	C29H46N7O18P3S	-4		C29H50N7O18P3S	(S)-Hydroxyoctanoyl-CoA	C05266
3hoctACP	(R)-3-Hydroxyoctanoyl-[acyl-carrier protein]	C19H35N2O9PRS	-1			(3R)-3-Hydroxyoctanoyl-[acyl-carrier protein];	C04620
3hoctaACP	(R)-3-Hydroxyoctadecanoyl-[acyl-carrier protein]	C29H55N2O9PRS	-1
3hpalmACP	R-3-hydroxypalmitoyl-[acyl-carrier protein]	C27H51N2O9PRS	-1			(R)-3-Hydroxyhexadecanoyl-[acyl-carrier protein]/ (3R)-3-Hydroxypalmitoyl-[acyl-carrier protein];/ (R)-3-Hydroxypalmitoyl-[acyl-carrier protein];/ (3R)-3-Hydroxyhexadecanoyl-[acyl-carrier protein];	C04633
3htdcoa	(S)-3-Hydroxytetradecanoyl-CoA	C35H58N7O18P3S	-4		C35H62N7O18P3S		C05260
3ig3p	C'-(3-Indolyl)-glycerol 3-phosphate	C11H12NO6P	-2		C11H14NO6P	Indoleglycerol phosphate/ 1-(Indol-3-yl)glycerol 3-phosphate/ (3-Indolyl)-glycerol phosphate	C03506
3mb2coa	3-Methylbut-2-enoyl-CoA	C26H38N7O17P3S	-4		C26H42N7O17P3S	3-Methylcrotonoyl-CoA	C03069
3mbzalc	3-methylbenzyl alcohol	C8H10O	0
3mbzald	3-Methylbenzaldehyde	C8H8O	0			m-Tolualdehyde
3mcat	3-Methylcatechol	C7H8O2	0	488-17-5		2,3-Dihydroxytoluene/ 3-Methylcatechol	C02923
3mgcoa	3-Methylglutaconyl-CoA	C27H37N7O19P3S	-5		C27H42N7O19P3S	trans-3-Methylglutaconyl-CoA	C03231
3mob	3-Methyl-2-oxobutanoate	C5H7O3	-1		C5H8O3	2-Oxo-3-methylbutanoate/ 2-Oxoisopentanoate/ 3-Methyl-2-oxobutyric acid/ 2-Ketovaline/ 2-Keto-3-methylbutyric acid/ 2-Oxoisovalerate/ alpha-Ketovaline	C00141
3mop	(S)-3-Methyl-2-oxopentanoate	C6H9O3	-1		C6H10O3	(R)-2-oxo-3-methylpentanoate/ 2-oxo-3-methylpentanoate/ alpha-keto-beta-methylvalerate/ (S)-2-oxo-3-methylpentanoate/ ketoisoleucine/ alpha-oxo-beta-methylvalerate	C00671
3ocddec5eACP	3-oxo-cis-dodec-5-enoyl-[acyl-carrier protein]	C23H39N2O9PRS	-1
3ocmrs7eACP	3-oxo-cis-myristol-7-eoyl-[acyl-carrier protein]	C25H43N2O9PRS	-1
3ocpalm9eACP	3-oxo-cis-palm-9-eoyl-[acyl-carrier protein]	C27H47N2O9PRS	-1
3ocvac11eACP	3-oxo-cis-vacc-11-enoyl-[acyl-carrier protein]	C29H51N2O9PRS	-1
3odcoa	3-Oxodecanoyl-CoA	C31H48N7O18P3S	-4		C31H52N7O18P3S		C05265
3oddcoa	3-Oxododecanoyl-CoA	C33H52N7O18P3S	-4		C33H56N7O18P3S		C05263
3oddecACP	3-Oxododecanoyl-[acyl-carrier protein]	C23H41N2O9PRS	-1	7783-08-06		3-Oxododecanoyl-[acp]	C05756
3odecACP	3-Oxodecanoyl-[acyl-carrier protein]	C21H37N2O9PRS	-1	7783-08-06		3-Oxodecanoyl-[acp]	C05753
3ohcoa	3-Oxohexanoyl-CoA	C27H40N7O18P3S	-4	5096-70-8	C27H44N7O18P3S	3-ketohexanoyl-CoA	C05269
3ohdcoa	3-Oxohexadecanoyl-CoA	C37H60N7O18P3S	-4		C37H64N7O18P3S		C05259
3ohexACP	3-Oxohexanoyl-[acyl-carrier protein]	C17H29N2O9PRS	-1	7783-08-06		3-Oxohexanoyl-[acp]	C05746
3omrsACP	3-Oxotetradecanoyl-[acyl-carrier protein]	C25H45N2O9PRS	-1	7783-08-06		3-Oxotetradecanoyl-[acp]	C05759
3oocoa	3-Oxooctanoyl-CoA	C29H44N7O18P3S	-4		C29H48N7O18P3S		C05267
3ooctACP	3-Oxooctanoyl-[acyl-carrier protein]	C19H33N2O9PRS	-1	7783-08-06		3-Oxooctanoyl-[acp]	C05750
3ooctdACP	3-Oxooctadecanoyl-[acyl-carrier protein]	C29H53N2O9PRS	-1			3-Oxooctadecanoyl-[acp]
3opalmACP	3-Oxohexadecanoyl-[acyl-carrier protein]	C27H49N2O9PRS	-1	7783-08-06		3-Oxohexadecanoyl-[acp]	C05762
3otdcoa	3-Oxotetradecanoyl-CoA	C35H56N7O18P3S	-4		C35H60N7O18P3S		C05261
3oxoadp	3-Oxoadipate	C6H6O5	-2	689-31-6	C6H8O5	3-Oxoadipic acid/ 3-keto-adipate	C00846
3pg	3-Phospho-D-glycerate	C3H4O7P	-3		C3H7O7P	D-Glycerate 3-phosphate/ 3-Phosphoglycerate/ 3-phosphoglyceric acid	C00197
3php	3-Phosphohydroxypyruvate	C3H2O7P	-3		C3H5O7P	3-Phosphonooxypyruvate/ 3-Phosphonooxypyruvic acid/ 3-Phosphohydroxypyruvic acid	C03232
3psme	5-O-(1-Carboxyvinyl)-3-phosphoshikimate	C10H9O10P	-4		C10H13O10P	3-Phosphate-shikimate/ O5-(1-Carboxyvinyl)-3-phosphoshikimate	C01269
4abut	4-Aminobutanoate	C4H9NO2	0	56-12-2	C4H9NO2	GABA/ 4-Aminobutanoic acid/ 4-Aminobutylate/ 4-Aminobutyric acid/ gamma-Aminobutyric acid/ (4-Aminobutyl)guanidine	C00334
4abz	4-Aminobenzoate	C7H6NO2	-1	150-13-0	C7H7NO2	p-Aminobenzoate/ PABA/ 4-Aminobenzoic acid/ 4-Aminobenzoate/ ABEE/ p-Aminobenzoic acid	C00568
4adcho	4-amino-4-deoxychorismate	C10H10NO5	-1		C10H11NO5		C11355
4ahmmp	4-Amino-5-hydroxymethyl-2-methylpyrimidine	C6H9N3O	0	73-67-6		Toxopyrimidine/ 4-Amino-2-methyl-5-pyrimidinemethanol	C01279
4ampm	4-Amino-2-methyl-5-phosphomethylpyrimidine	C6H8N3O4P	-2		C6H10N3O4P	4-Amino-5-phosphomethyl-2-methylpyrimidine/ 4-amino-2-methyl 5-hydroxymethylpyrimidine phosphate;/ HMP-P;	C04556
4c2me	4-(cytidine 5'-diphospho)-2-C-methyl-D-erythritol	C14H23N3O14P2	-2		C14H25N3O14P2		C11435
4cmcoa	4-Coumaroyl-CoA	C30H38N7O18P3S	-4	None	C30H42N7O18P3S	4-Hydroxycinnamoyl-CoA	C00223
4cml	4-Carboxymuconolactone	C7H4O6	-2		C7H6O6	5-Carboxy-2,5-dihydro-2-oxofuran-5-acetate;/ gamma-Carboxymuconolactone/ 2-Carboxy-2,5-dihydro-5-oxofuran-2-acetate;/ 4-Carboxymuconolactone;
4fumacac	4-Fumarylacetoacetate	C8H6O6	-2	28613-33-4		Fumarylacetoacetate/ 4-Fumarylacetoacetic acid	C01061
4gudbutn	4-Guanidinobutanoate	C5H11N3O2	0				C01035
4h2opntn	4-Hydroxy-2-oxopentanoate	C5H7O4	-1	111844-33-8		4-Hydroxy-2-oxopentanoate/ 4-Hydroxy-2-oxovalerate	C03589
4h2oxov	4-Hydroxy-2-oxovalerate	C5H7O4	-1			4-Hydroxy-2-oxopentanoate
4hbald	4-Hydroxybenzaldehyde	C7H6O2	0	123-08-0	C7H6O2	p-Hydroxybenzaldehyde	C00633
4hbz	4-Hydroxybenzoate	C7H5O3	-1	99-96-7	C7H6O3	Hydroxybenzenecarboxylic acid/ Hydroxybenzoic acid/ 4-Hydroxybenzoic acid	C00156
4hoxoh	4-Hydroxy-2-oxohexanoic acid	C6H9O4	-1	104-87-0	C6H10O4	4-Hydroxy-2-oxohexanoate	C06762
4hthr	4-Hydroxy-L-threonine	C4H9NO4	0		C4H9NO4		C06056
4izp	4-Imidazolone-5-propanoate	C6H7N2O3	-1		C6H8N2O3	4,5-Dihydro-4-oxo-5-imidazolepropanoate/ 4-Imidazolone-5-propionic acid	C03680
4mbzalc	4-methylbenzyl alcohol	C8H10O	0	589-18-4		alpha-Hydroxy-p-xylene/ 4-Tolylcarbinol/ 4-Methylbenzyl alcohol	C06757
4mbzald	p-methylbenzaldehyde	C8H8O	0	104-87-0		p-Tolualdehyde/ p-Methylbenzaldehyde/ 4-Toluylaldehyde/ p-Formyltoluene	C06758
4mcat	4-Methylcatechol	C7H8O2	0	452-86-8		4-Methylcatechol/ 3,4-Dihydroxytoluene/ 1,2-Dihydroxy-4-methylbenzene/ 4-Methyl-1,2-benzenediol	C06730
4mlacac	4-Maleylacetoacetate	C8H6O6	-2	5698-52-2			C01036
4mop	4-Methyl-2-oxopentanoate	C6H9O3	-1		C6H10O3	2-Oxoisocaproate/ alpha-ketoisocaproate	C00233
4pasp	4-Phospho-L-aspartate	C4H6NO7P	-2		C4H8NO7P	L-4-Aspartyl phosphate	C03082
4per	4-Phospho-D-erythronate	C4H6O8P	-3		C4H9O8P		C03393
4ppan	D-4'-Phosphopantothenate	C9H15NO8P	-3		C9H18NO8P	(R)-4'-Phosphopantothenate	C03492
4ppcys	N-((R)-4-Phosphopantothenoyl)-L-cysteine	C12H20N2O9PS	-3		C12H23N2O9PS	(R)-4'-Phosphopantothenoyl-L-cysteine	C04352
4r5au	4-(1-D-Ribitylamino)-5-aminouracil	C9H16N4O6	0		C9H16N4O6	4-(1-D-Ribitylamino)-5-amino-2,6-dihydroxypyrimidine/ 5-amino-6-ribitylamino-2,4(1H,3H)-pyrimidinedione	C04732
56dura	5,6-dihydrouracil	C4H6N2O2	0	504-07-4		Dihydrouracile/ dihydrouracil/ Hydrouracil/ 3H)-Pyrimidinedione/ 5/ 4(1H/ 2/ dihydro-/ 4-dihydroxypyrimidine/ 6-Dihydro-2	C00429
5aizc	5-amino-1-(5-phospho-D-ribosyl)imidazole-4-carboxylate	C9H11N3O9P	-3		C9H14N3O9P	1-(5-Phospho-D-ribosyl)-5-amino-4-imidazolecarboxylate/ 1-(5'-Phosphoribosyl)-5-amino-4-imidazolecarboxylate/ 1-(5'-Phosphoribosyl)-5-amino-4-carboxyimidazole/ 5'-Phosphoribosyl-5-amino-4-imidazolecarboxylate/ 1-(5'-Phosphoribosyl)-4-carboxy-5-aminoimidazole/ 5'-Phosphoribosyl-4-carboxy-5-aminoimidazole	C04751
5aop	5-Amino-4-oxopentanoate	C5H9NO3	0	106-60-5	C5H9NO3	5-Aminolevulinate/ 5-Amino-4-oxovaleric acid	C00430
5apentam	5-Aminopentanamide	C5H12N2O	0				C00990
5aprbu	5-Amino-6-(5'-phosphoribitylamino)uracil	C9H15N4O9P	-2		C9H17N4O9P	5-amino-6-ribitylamino-2,4(1H,3H)-pyrimidinedione 5'-phosphate	C04454
5apru	5-Amino-6-(5'-phosphoribosylamino)uracil	C9H13N4O9P	-2		C9H15N4O9P	5-Amino-6-(ribosylamino)-2,4-(1H,3H)-pyrimidinedione 5'-phosphate	C01268
5aptn	5-Aminopentanoate	C5H11NO2	0	660-88-8		5-Aminopentanoic acid/ 5-Aminovaleric acid	C00431
5mta	5-Methylthioadenosine	C11H15N5O3S	0	2457-80-9	C11H15N5O3S	5'-S-Methylthioadenosine/ 5'-Methylthioadenosine/ Methylthioadenosine/ 5'-Deoxy-5'-(methylthio)adenosine	C00170
5mthf	5-Methyltetrahydrofolate	C20H24N7O6	-1		C20H25N7O6	N5-methyl-tetrahydrofolate/ N5-methyl-5,6,7,8-tetrahydrofolate/ 5-methyl-5,6,7,8-tetrahydrofolate	C00440
5mthglu	5-Methyltetrahydropteroyltri-L-glutamate	C25H34N8O12	-2		C25H36N8O12		C04489
5odhf2a	5-Oxo-4,5-dihydrofuran-2-acetate	C6H5O4	-1	111844-33-8	C6H6O4	5-Oxo-4,5-dihydrofuran-2-acetate/ 3-Oxoadipate enol-lactone/ 4,5-Dihydro-5-oxofuran-2-acetate	C03586
5prdmbz	N1-(5-Phospho-alpha-D-ribosyl)-5,6-dimethylbenzimidazole	C14H17N2O7P	-2		C14H19N2O7P		C04778
6a2ohxnt	6-Amino-2-oxohexanoate	C6H11NO3	0	566-88-1		2-Oxo-6-aminocaproate	C03239
6hnac	6-Hydroxynicotinate	C6H4NO3	-1	5006-66-6	C6H5NO3	6-Hydroxynicotinic acid	C01020
6p2dhglcn	6-Phospho-2-dehydro-D-gluconate	C6H11O10P	0			2-Dehydro-D-gluconate 6-phosphate	C01218
6pgc	6-Phospho-D-gluconate	C6H10O10P	-3		C6H13O10P	6-phosphogluconic acid/ D-gluconate 6-phosphate	C00345
6pgl	6-phospho-D-glucono-1,5-lactone	C6H9O9P	-2	None	C6H11O9P	D-Glucono-1,5-lactone 6-phosphate	C01236
ACP	acyl carrier protein	C11H21N2O7PRS	-1				C00229
C04051	C04051	C4H6N4O	0	4637-56-3		5-Amino-4-imidazolecarboxyamide	C04051
C100mclPHA	C10:0-Medium-chain length Polyhydroxyalkanoate.	C10H18O2R	0		C10H18O2R
C120mclPHA	C12:0-Medium-chain length Polyhydroxyalkanoate.	C12H22O2R	0		C12H22O2R
C121mclPHA	C12:1-Medium-chain length Polyhydroxyalkanoate.	C12H20O2R	0
C140mclPHA	C14:0-Medium-chain length Polyhydroxyalkanoate.	C14H26O2R	0
C141mclPHA	C14:1-Medium-chain length Polyhydroxyalkanoate.	C14H24O2R	0
C60mclPHA	C6;0-Medium-chain length Polyhydroxyalkanoate	C6H10O2R	0		C6H10O2R
C80mclPHA	C8:0-Medium-chain length Polyhydroxyalkanoate.	C8H14O2R	0		C8H14O2R
CCbuttc	cis,cis-Butadiene-1,2,4-tricarboxylate	C7H3O6	-3	1116-26-3	C7H6O6	cis-muconate/ 3-Carboxy-cis/ beta-Carboxy-cis	C01163
L2aadp	L-2-Aminoadipate	C6H10NO4	-1	542-32-5		L-2-Aminoadipic acid/ L-alpha-Aminoadipate/ L-alpha-Aminoadipic acid	C00956
L2aadp6sa	L-2-Aminoadipate 6-semialdehyde	C6H11NO3	0		C6H11NO3		C04076
Lpipecol	L-Pipecolate	C6H11NO2	0	535-75-1		Pipecolinic acid/ Pipecolic acid/ 2-Piperidinecarboxylic acid	C00408
Nforglu	N-Formyl-L-glutamate	C6H9NO5	0				C01045
R-3hcddec5ecoa	(R)-Hydroxydodecanoyl-5-en-CoA	C33H52N7O18P3S	-4
R-3hcmrs7ecoa	(R)-3-hydroxy-cis-myristol-7-eoyl-CoA	C35H56N7O18P3S	-4
R-3hdcoa	(R)-Hydroxydecanoyl-CoA	C31H50N7O18P3S	-4		C31H54N7O18P3S
R-3hddcoa	(R)-3-Hydroxydodecanoyl-CoA	C33H54N7O18P3S	-4		C33H58N7O18P3S
R-3hhcoa	(R)-Hydroxyhexanoyl-CoA	C27H42N7O18P3S	-4		C27H46N7O18P3S
R-3hmrscoa	(R)-3-hydroxytetradecanoyl-coa	C35H58N7O18P3S	-4
R-3hocoa	(R)-Hydroxyoctanoyl-CoA	C29H46N7O18P3S	-4		C29H50N7O18P3S
S-gtrdhdlp	S-Glutaryldihydrolipoamide	C13H22NO4S2	-1	551-72-4	C13H23NO4S2	S-Glutaryldihydrolipoamide	C06157
T4hcinnm	trans-4-Hydroxycinnamate	C9H7O3	-1	7400-08-0 501-98-4	C9H8O3	4-Coumarate/ p-Coumaric acid/ 4-Hydroxycinnamic acid/ 4-Hydroxycinnamate	C00811
aacald	Aminoacetaldehyde	C2H6NO	1	452-86-8	C2H5NO	Aminoacetaldehyde	C06735
aacoa	Acetoacetyl-CoA	C25H36N7O18P3S	-4	1420-36-6	C25H40N7O18P3S	3-ketobutanoyl-CoA/ 3-oxobutyroyl-CoA/ 3-acetoacetyl-CoA/ 3-ketobutyroyl-CoA/ 3-oxobutanoyl-CoA/ Acetoacetyl coenzyme A	C00332
ac	Acetate	C2H3O2	-1	71-50-1	C2H4O2	vinegar/ Ethylic acid/ Vinegar acid/ Methanecarboxylic acid/ Acetic acid/ Ethanoic acid	C00033
acACP	Acetyl-ACP	C13H23N2O8PRS	-1
acac	Acetoacetate	C4H5O3	-1	541-50-4		Acetoacetic acid/ beta-Ketobutyric acid/ 3-Oxobutanoic acid	C00164
acald	Acetaldehyde	C2H4O	0	75-07-0		Ethanal/ Aldehyde C(2)/ acetylaldehyde/ Aceteldehyde/ Acetic aldehyde/ Ethyl aldehyde/ Aldehyde	C00084
accoa	Acetyl-CoA	C23H34N7O17P3S	-4	72-89-9	C23H38N7O17P3S	Acetyl coenzyme A	C00024
acg5p	N-Acetyl-L-glutamyl 5-phosphate	C7H9NO8P	-3		C7H12NO8P	N-Acetyl-L-glutamate 5-phosphate	C04133
acg5sa	N-Acetyl-L-glutamate 5-semialdehyde	C7H10NO4	-1	None	C7H11NO4	2-Acetamido-5-oxopentanoate	C01250
acgam1p	N-Acetyl-D-glucosamine 1-phosphate	C8H14NO9P	-2	None	C8H16NO9P		C04256
acglu	N-Acetyl-L-glutamate	C7H9NO5	-2	1188-37-0	C7H11NO5	N-Acetyl-L-glutamic acid	C00624
achms	O-Acetyl-L-homoserine	C6H11NO4	0		C6H11NO4		C01077
acon-C	cis-Aconitate	C6H3O6	-3	585-84-2	C6H6O6	cis-1,2,3-Propenetricarboxylic acid/ (Z)-1-Propene-1,2,3-tricarboxylic acid/ cis-Aconitic acid	C00417
acorn	N2-Acetyl-L-ornithine	C7H14N2O3	0	None	C7H14N2O3		C00437
acser	O-Acetyl-L-serine	C5H9NO4	0	66638-22-0	C5H9NO4	O3-Acetyl-L-serine	C00979
actACP	Acetoacetyl-ACP	C15H25N2O9PRS	-1				C05744
actp	Acetyl phosphate	C2H3O5P	-2	19926-71-7	C2H5O5P		C00227
adcobdam	Adenosyl cobyrinate diamide	C55H68CoN11O15	-4		C55H72CoN11O15	Adenosylcob(III)yrinic acid a,c-diamide/ Adenosylcobyrinic acid a,c-diamide/ Adenosyl cobyrinate a,c diamide	C06506
adcobhex	adenosyl-cobyric acid	C55H76CoN15O11	0			Adenosyl cobyrinate hexaamide/ Adenosylcobyric acid	C06507
ade	Adenine	C5H5N5	0	73-24-5		6-Aminopurine/ A/ Ade/ 1H-Purin-6-amine/ Adeninimine/ Vitamin B4	C00147
adhlam	S-Acetyldihydrolipoamide	C10H19NO2S2	0	None		6-S-Acetyldihydrolipoamide	C01136
adn	Adenosine	C10H13N5O4	0	58-61-7		Adenine riboside/ 9-beta-D-Ribofuranosyladenine/ Adenocard/ 9-B-D-ribofuranosyl-9H-purin-6-amine/ rA	C00212
adocbi	Adenosyl cobinamide	C58H84CoN16O11	1			Adenosyl cobinamide	C06508
adocbip	Adenosyl cobinamide phosphate	C58H83CoN16O14P	-1			Adenosyl cobinamide phosphate	C06509
adocbl	Adenosylcobalamin	C72H100CoN18O17P	0	13870-90-1		Adenosylcobalamin/ Deoxyadenosylcobalamin/ Cobamamide/ Vitamin B12 coenzyme/ (5'-Deoxy-5'-adenosyl)cobamide coenzyme/ 5'-Deoxy-5'-adenosylcobalamin/ 5'-Deoxy-5'-adenosyl vitamin B12/ Calomide/ Cobalamin coenzyme/ Coenzyme B12/ DMBC coenzyme/ Dibencozide/ Funacomide/ 6-Dimethylbenzimidazolyl-5-deoxyadenosyl-cobamide/ 6-dimethylbenzimidazolyl)cobamide coenzyme/ 5'-Deoxy-5'-adenosyl-5/ 6-Dimethylben…	C00194
adp	ADP	C10H12N5O10P2	-3	58-64-0	C10H15N5O10P2	Adenosine 5'-diphosphate	C00008
agdpcbi	Adenosine-GDP-cobinamide	C68H95CoN21O21P2	-1			Adenosine-GDP-cobinamide	C06510
agm	Agmatine	C5H16N4	2	306-60-5	C5H14N4	(4-Aminobutyl) guanidine	C00179
ahcys	S-Adenosyl-L-homocysteine	C14H20N6O5S	0	979-92-0	C14H20N6O5S	S-Adenosylhomocysteine	C00021
ahdt	2-Amino-4-hydroxy-6-(erythro-1,2,3-trihydroxypropyl)dihydropteridine triphosphate	C9H12N5O13P3	-4		C9H16N5O13P3	6-(L-erythro-1,2-Dihydroxypropyl 3-triphosphate)-7,8-dihydropterin;/ 2-Amino-4-hydroxy-6-(erythro-1,2,3-trihydroxypropyl)dihydropteridine triphosphate;/ 6-[(1S,2R)-1,2-Dihydroxy-3-triphosphooxypropyl]-7,8-dihydropterin/ dihydroneopterin triphosphate/ H2-neopterin triphosphate	C04895
aicar	5-Amino-1-(5-Phospho-D-ribosyl)imidazole-4-carboxamide	C9H13N4O8P	-2	3031-94-5	C9H15N4O8P	5-Phosphoribosyl-4-carbamoyl-5-aminoimidazole/ 1-(5'-Phosphoribosyl)-5-amino-4-imidazolecarboxamide/ 5'-Phosphoribosyl-5-amino-4-imidazolecarboxamide/ 5'-Phospho-ribosyl-5-amino-4-imidazole carboxamide/ AICAR/ 5-Aminoimidazole-4-carboxamide ribotide	C04677
air	5-amino-1-(5-phospho-D-ribosyl)imidazole	C8H12N3O7P	-2	25635-88-5	C8H14N3O7P	Aminoimidazole ribotide/ AIR/ 1-(5'-Phosphoribosyl)-5-aminoimidazole/ 5'-Phosphoribosyl-5-aminoimidazole/ 1-(5-Phospho-D-ribosyl)-5-aminoimidazole	C03373
akg	2-Oxoglutarate	C5H4O5	-2	328-50-7	C5H6O5	Oxoglutaric acid/ 2-Ketoglutaric acid/ alpha-Ketoglutarate/ alpha-Ketoglutaric Acid	C00026
ala-B	beta-Alanine	C3H7NO2	0	107-95-9	C3H7NO2	3-aminopropionic acid/ 3-Aminopropanoate	C00099
ala-D	D-Alanine	C3H7NO2	0	338-69-2	C3H7NO2	D-2-Aminopropionic acid	C00133
ala-L	L-Alanine	C3H7NO2	0	56-41-7	C3H7NO2	L-2-Aminopropionic acid/ L-alpha-Alanine	C00041
alaala	D-Alanyl-D-alanine	C6H12N2O3	0	923-16-0	C6H12N2O3	DalaDala/ D-ala-D-ala	C00993
alac-S	(S)-2-Acetolactate	C5H7O4	-1		C5H8O4	(S)-2-Hydroxy-2-methyl-3-oxobutanoate	C06010
alatrna	L-Alanyl-tRNA(Ala)	C3H6NOR	1			L-Alanyl-tRNA	C00886
amet	S-Adenosyl-L-methionine	C15H23N6O5S	1	29908-03-0	C15H23N6O5S	S-Adenosylmethionine/ Acylcarnitine	C00019
ametam	S-Adenosylmethioninamine	C14H24N6O3S	2			S-Adenosyl-L-methioninamine/ (5-Deoxy-5-adenosyl)(3-aminopropyl)methylsulfonium salt	C01137
amp	AMP	C10H12N5O7P	-2	61-19-8	C10H14N5O7P	Adenosine 5'-monophosphate/ Adenylic acid/ Adenylate/ 5'-AMP/ 5'-Adenylic acid/ 5'-Adenosine monophosphate/ Adenosine 5'-phosphate	C00020
anth	Anthranilate	C7H6NO2	-1	118-92-3	C7H7NO2	Anthranilic acid/ o-Aminobenzoic acid/ Vitamin L1/ 2-Aminobenzoate/ Vitamin L	C00108
ap4a	P1,P4-Bis(5'-adenosyl) tetraphosphate	C20H24N10O19P4	-4			AppppA	C01260
appl	1-Aminopropan-2-ol	C3H10NO	1	1867-62-5	C3H9NO	(R)-1-amino-2-propanol	C05771
applp	D-1-Aminopropan-2-ol O-phosphate	C3H9NO4P	-1	483-34-1	C3H10NO4P	(R)-1-amino-2-propanol phosphate/ (R)-1-Aminopropan-2-yl phosphate	C04122
aps	Adenosine 5'-phosphosulfate	C10H12N5O10PS	-2		C10H14N5O10PS	APS/ Adenylylsulfate	C00224
arg-L	L-Arginine	C6H15N4O2	1	74-79-3	C6H14N4O2	(S)-2-Amino-5-guanidinovaleric acid/ Arginine/ Arg	C00062
argsuc	N(omega)-(L-Arginino)succinate	C10H17N4O6	-1	None	C10H18N4O6	N-(L-Arginino)succinate/ L-Argininosuccinate/ L-Argininosuccinic acid/ L-Arginosuccinic acid	C03406
argtrna	L-Arginyl-tRNA(Arg)	C6H14N4OR	2			L-Arginyl-tRNA	C02163
asn-L	L-Asparagine	C4H8N2O3	0	70-47-3	C4H8N2O3	Arg/ 2-Amino-3-carbamoylpropanoic acid/ 2-Aminosuccinamic acid	C00152
asp-L	L-Aspartate	C4H6NO4	-1	56-84-8	C4H7NO4	L-Aspartic acid/ 2-aminosuccinic acid/ Asp	C00049
aspsa	L-Aspartate 4-semialdehyde	C4H7NO3	0	None	C4H7NO3	Aspartate beta-semialdehyde/ L-Aspartic 4-semialdehyde	C00441
asptrna	L-Aspartyl-tRNA(Asp)	C4H5NO3R	0				C02984
athr-L	L-Allo-threonine	C4H9NO3	0	28954-12-3	C4H9NO3	L-Allothreonine	C05519
atp	ATP	C10H12N5O13P3	-4	56-65-5	C10H16N5O13P3	Adenosine 5'-triphosphate/ 5'-adenylate triphosphate	C00002
b2coa	Crotonoyl-CoA	C25H36N7O17P3S	-4	102680-35-3	C25H40N7O17P3S	2-Butenoyl-CoA/ But-2-enoyl-CoA/ Crotonyl-CoA/ trans-But-2-enoyl-CoA	C00877
betald	Betaine aldehyde	C5H12NO	1				C00576
bhb	(R)-3-Hydroxybutanoate	C4H7O3	-1		C4H8O3	(R)-3-Hydroxybutanoic acid/ (R)-3-Hydroxybutyric acid/ 3-hydroxybutyrate	C01089
btcoa	Butanoyl-CoA	C25H38N7O17P3S	-4		C25H42N7O17P3S	Butyryl-CoA	C00136
but2eACP	But-2-enoyl-[acyl-carrier protein]	C15H25N2O8PRS	-1	128-33-6			C04246
butACP	Butyryl-ACP (n-C4:0ACP)	C15H27N2O8PRS	-1	7783-08-06		Butyryl-[acp]/ Butyryl-[acyl-carrier protein]	C05745
bz	Benzoate	C7H5O2	-1	65-85-0	C7H6O2	Phenylformic acid/ Dracylic acid/ Benzenecarboxylic acid/ Benzoic acid	C00180
bz12diol	cis-1,2-Dihydroxycyclohexa-3,5-diene-1-carboxylate	C7H7O4	-1	161578-47-8	C7H8O4	Benzoate 1,2-diol/ 1,6-Dihydroxy-cis-2,4-cyclohexadiene/ cis-1,2-Dihydroxycyclohexa-3,5-diene-1-carboxylate	C06321
bzal	Benzaldehyde	C7H6O	0	100-52-7		almond artificial essential oil/ Phenylmethanal/ Benzoic aldehyde	C00261
bzalc	Benzyl alcohol	C7H8O	0	100-51-6		alpha-Hydroxytoluene/ Benzenemethanol/ Phenylmethanol/ Phenylcarbinol/ Hydroxymethylbenzene	C00556
caffcoa	Caffeoyl-CoA	C30H38N7O19P3S	-4		C30H42N7O19P3S		C00323
cala	N-Carbamoyl-beta-alanine	C4H7N2O3	-1		C4H8N2O3	3-Ureidopropionate/ 3-Ureidopropanoate/ beta-Ureidopropionic acid	C02642
camp	cAMP	C10H11N5O6P	-1			Adenosine 3[-,5[-cyclic monophosphate/ Cyclic adenylic acid/ 3',5'-Cyclic AMP	C00575
catechol	Catechol	C6H6O2	0	120-80-9		o-Benzenediol/ Brenzcatechin/ Pyrocatechol/ 2-Dihydroxybenzene/ 1/ 2-Benzenediol	C00090
cbasp	N-Carbamoyl-L-aspartate	C5H6N2O5	-2		C5H8N2O5		C00438
cbp	Carbamoyl phosphate	CH2NO5P	-2		CH4NO5P		C00169
cchoxod	2-Hydroxy-6-keto-2,4-heptadienoate	C7H7O4	-1	90-02-8		2-Hydroxy-6-keto-2,4-heptadienoate/ 2-Hydroxy-6-oxo-hept-2,4-dienoate	C06210
ccmuac	cis,cis-Muconate	C6H4O4	-2	505-70-4	C6H6O4	cis,cis-Muconate/ cis,cis-Hexadienedioate/ cis,cis-2,4-Hexadienedioic acid	C02480
cddec5eACP	cis-dodec-5-enoyl-[acyl-carrier protein] (n-C12:1)	C23H41N2O8PRS	-1
cdec3eACP	cis-dec-3-enoyl-[acyl-carrier protein] (n-C10:1)	C21H37N2O8PRS	-1
cdp	CDP	C9H12N3O11P2	-3	63-38-7	C9H15N3O11P2	Cytidine 5'-diphosphate/ Cytidine diphosphate	C00112
cdpdddecg	CDP-1,2-didodecanoylglycerol	C36H63N3O15P2	-2		C36H65N3O15P2	CDP-1,2-diacylglycerol;/ CDPdiacylglycerol;/ 1,2-Diacyl-sn-glycero-3-cytidine-5'-diphosphate	C00269
cdpdhdec9eg	CDP-1,2-dihexadec-9-enoylglycerol	C44H75N3O15P2	-2		C44H77N3O15P2	1,2-Diacyl-sn-glycero-3-cytidine-5'-diphosphate/ CDP-1,2-diacylglycerol;/ CDPdiacylglycerol;	C00269
cdpdhdecg	CDP-1,2-dihexadecanoylglycerol	C44H79N3O15P2	-2		C44H81N3O15P2	CDP-1,2-diacylglycerol;/ CDPdiacylglycerol;/ 1,2-Diacyl-sn-glycero-3-cytidine-5'-diphosphate	C00269
cdpdodec11eg	CDP-1,2-dioctadec-11-enoylglycerol	C48H83N3O15P2	-2		C48H85N3O15P2	CDPdiacylglycerol;/ 1,2-Diacyl-sn-glycero-3-cytidine-5'-diphosphate/ CDP-1,2-diacylglycerol;	C00269
cdpdodecg	CDP-1,2-dioctadecanoylglycerol	C48H87N3O15P2	-2		C48H89N3O15P2	1,2-Diacyl-sn-glycero-3-cytidine-5'-diphosphate/ CDPdiacylglycerol;/ CDP-1,2-diacylglycerol;	C00269
ch4s	Methanethiol	CH4S	0	74-93-1		Methylmercaptan/ Methyl Mercaptan	C00409
chol	Choline	C5H14NO	1	123-41-1		Bilineurine	C00114
chols	Choline sulfate	C5H13NO4S	0				C00919
chor	chorismate	C10H8O6	-2	55508-12-8	C10H10O6	chorismic acid	C00251
chpd	2-Hydroxy-2,4-pentadienoate	C5H5O3	-1			2-Hydroxypenta-2,4-dienoate/ Oxopent-4-enoate;/ 2-Oxopent-4-enoate;/ cis-2-Hydroxypenta-2,4-dienoate;
cit	Citrate	C6H5O7	-3	77-92-9	C6H8O7	Citric acid/ 2-Hydroxytricarballylic acid/ 2/ 2-Hydroxy-1/ 3-propanetricarboxylic acid	C00158
citr-L	L-Citrulline	C6H13N3O3	0	372-75-8	C6H13N3O3	2-Amino-5-ureidovaleric acid/ N5-(aminocarbonyl)-L-Ornithine/ Citrulline	C00327
clpn120	cardiolipin (tetradodecanoyl, n-C12:0)	C57H108O17P2	-2		C57H110O17P2	Diphosphatidylglycerol;/ 1',3'-Bis(1,2-diacyl-sn-glycero-3-phospho)-sn-glycerol	C05980
clpn160	cardiolipin (tetrahexadecanoyl, n-C16:0)	C73H140O17P2	-2		C73H142O17P2	Diphosphatidylglycerol;/ 1',3'-Bis(1,2-diacyl-sn-glycero-3-phospho)-sn-glycerol	C05980
clpn161	cardiolipin (tetrahexadec-9-enoyl, n-C16:1)	C73H132O17P2	-2		C73H134O17P2	Diphosphatidylglycerol;/ 1',3'-Bis(1,2-diacyl-sn-glycero-3-phospho)-sn-glycerol	C05980
clpn180	cardiolipin (tetraoctadecanoyl, n-C18:0)	C81H156O17P2	-2		C81H158O17P2	Diphosphatidylglycerol;/ 1',3'-Bis(1,2-diacyl-sn-glycero-3-phospho)-sn-glycerol	C05980
clpn181	cardiolipin (tetraoctadec-11-enoyl, n-C18:1)	C81H148O17P2	-2		C81H150O17P2	1',3'-Bis(1,2-diacyl-sn-glycero-3-phospho)-sn-glycerol/ Diphosphatidylglycerol;	C05980
cmp	CMP	C9H12N3O8P	-2		C9H14N3O8P	Cytidine-5'-monophosphate/ Cytidylic acid/ 3'-Cytidylic Acid/ Cytidine-2'(3')-monophosphoric acid/ Cytidine-2[(3[)-monophosphoric acid	C00055
co1dam	Cob(I)yrinate a,c diamide	C45H56CoN6O12	-5		C45H61CoN6O12	Cob(I)yrinate diamide/ Cob(I)yrinic acid a,c-diamide	C06505
co2	CO2	CO2	0	124-38-9		Carbonic anhydride/ Carbon dioxide	C00011
co2dam	Cob(II)yrinate a,c diamide	C45H56CoN6O12	-4	7625-23-2	C45H60CoN6O12		C06504
coa	Coenzyme A	C21H32N7O16P3S	-4	85-61-0	C21H36N7O16P3S	CoA/ CoA-SH/ CoASH	C00010
cobalt2	Co2+	Co	2	7440-48-4		Cobalt	C00175
confrl	Coniferol	C10H12O3	0	458-35-5		Coniferyl alcohol/ 4-(3-Hydroxy-1-propenyl)-2-methoxyphenol	C00590
conialdh	Coniferyl aldehyde	C10H10O3	0	458-36-6	C10H10O3	Coniferyl aldehyde/ Coniferaldehyde/ 4-Hydroxy-3-methoxycinnamaldehyde/ Ferulaldehyde	C02666
cpe160	cyclopropane phosphatidylethanolamine (dihexadec-9,10-cyclo-anoyl, n-C16:0 cyclo)	C39H74N1O8P1	0		C39H74N1O8P1
cpe180	cyclopropane phosphatidylethanolamine (dioctadec-11,12-cyclo-anoyl, n-C18:0 cyclo)	C43H82N1O8P1	0		C43H82N1O8P1
cpg160	cyclopropane phosphatidylglycerol (dihexadec-9,10-cyclo-anoyl, n-C16:0 cyclo)	C40H74O10P1	-1		C40H75O10P1
cpg180	cyclopropane phosphatidylglycerol (dioctadec-11,12-cyclo-anoyl, n-C18:0 cyclo)	C44H82O10P1	-1		C44H83O10P1
cpppg1	Coproporphyrinogen I	C36H40N4O8	-4		C36H44N4O8		C05768
cpppg3	Coproporphyrinogen III	C36H40N4O8	-4	2624-63-7	C36H44N4O8		C03263
crn	L-Carnitine	C7H15NO3	0	541-15-1	C7H15NO3	L-gamma-Trimethyl-beta-hydroxybutyrobetaine/ Vitamin BT/ (S)-Carnitine/ 3-Carboxy-2-hydroxy-N/ N-trimethyl-1-propanaminium	C00318
csn	Cytosine	C4H5N3O	0	71-30-7			C00380
ctp	CTP	C9H12N3O14P3	-4	65-47-4	C9H16N3O14P3	Cytidine 5'-triphosphate/ Cytidine triphosphate	C00063
cys-L	L-Cysteine	C3H7NO2S	0	52-90-4	C3H7NO2S	L-2-Amino-3-mercaptopropionic acid/ Cys	C00097
cyst-L	L-Cystathionine	C7H14N2O4S	0	56-88-2	C7H14N2O4S		C02291
cystrna	L-Cysteinyl-tRNA(Cys)	C3H6NOSR	1				C03125
cytcc	Cytochrome c	C42H52FeN8O6S2	0	9007-43-6			C00524
cytd	Cytidine	C9H13N3O5	0	65-46-3		1-beta-ribofuranosylosine/ cytosine riboside/ 4-amino-1-beta-D-ribofuranosyl-2(1H)-pyrimidinone	C00475
dad-2	Deoxyadenosine	C10H13N5O3	0	958-09-8		dA/ 2'-Deoxyadenosine	C00559
dad-5	5'-Deoxyadenosine	C10H13N5O3	0				C05198
dadp	dADP	C10H12N5O9P2	-3	None	C10H15N5O9P2	2'-Deoxyadenosine 5'-diphosphate	C00206
damp	dAMP	C10H12N5O6P	-2	653-63-4	C10H14N5O6P	2'-Deoxyadenosine 5'-phosphate/ 2'-Deoxyadenosine 5'-monophosphate/ Deoxyadenylic acid/ Deoxyadenosine monophosphate	C00360
datp	dATP	C10H12N5O12P3	-4	1927-31-7	C10H16N5O12P3	2'-Deoxyadenosine 5'-triphosphate/ Deoxyadenosine 5'-triphosphate/ Deoxyadenosine triphosphate	C00131
db4p	3,4-dihydroxy-2-butanone 4-phosphate	C4H7O6P	-2		C4H9O6P
dc2coa	trans-Dec-2-enoyl-CoA	C31H48N7O17P3S	-4		C31H52N7O17P3S	(2E)-Decenoyl-CoA	C05275
dca	Decanoate (n-C10:0)	C10H19O2	-1	334-48-5	C10H20O2	n-Capric acid/ Decylic acid/ Decanoic acid	C01571
dcaACP	Decanoyl-ACP (n-C10:0ACP)	C21H39N2O8PRS	-1			Decanoyl-[acyl-carrier protein]/ Decanoyl-[acp]	C05755
dcacoa	Decanoyl-CoA (n-C10:0CoA)	C31H50N7O17P3S	-4		C31H54N7O17P3S		C05274
dcamp	N6-(1,2-Dicarboxyethyl)-AMP	C14H14N5O11P	-4		C14H18N5O11P	Adenylosuccinate/ Adenylosuccinic acid	C03794
dcdp	dCDP	C9H12N3O10P2	-3	None	C9H15N3O10P2	2'-Deoxycytidine diphosphate/ 2'-Deoxycytidine 5'-diphosphate	C00705
dcmp	dCMP	C9H12N3O7P	-2	1032-65-1	C9H14N3O7P	Deoxycytidylic acid/ Deoxycytidine monophosphate/ Deoxycytidylate/ 2'-Deoxycytidine 5'-monophosphate	C00239
dctp	dCTP	C9H12N3O13P3	-4	2056-98-6	C9H16N3O13P3	Deoxycytidine 5'-triphosphate/ Deoxycytidine triphosphate/ 2'-Deoxycytidine 5'-triphosphate	C00458
dcyt	Deoxycytidine	C9H13N3O4	0	951-77-9		dC/ 2'-Deoxycytidine	C00881
dd2coa	trans-Dodec-2-enoyl-CoA	C33H52N7O17P3S	-4		C33H56N7O17P3S	2-trans-Dodecenoyl-CoA	C03221
ddca	Dodecanoate (n-C12:0)	C12H23O2	-1	143-07-7	C12H24O2	Dodecylcarboxylate/ Lauric acid/ Dodecanoic acid	C02679
ddcaACP	Dodecanoyl-ACP (n-C12:0ACP)	C23H43N2O8PRS	-1			Dodecanoyl-[acyl-carrier protein]/ Fatty Acid C12 ACP/ Lauroyl ACP/ Dodecanoyl-[acp]	C05223
ddcacoa	Dodecanoyl-CoA (n-C12:0CoA)	C33H54N7O17P3S	-4	6244-92-4	C33H58N7O17P3S	Lauroyl-CoA/ Lauroyl coenzyme A	C01832
dgdp	dGDP	C10H12N5O10P2	-3			2'-Deoxyguanosine 5'-diphosphate	C00361
dgmp	dGMP	C10H12N5O7P	-2	902-04-5	C10H14N5O7P	2'-Deoxyguanosine 5'-monophosphate/ 2'-Deoxyguanosine 5'-phosphate/ Deoxyguanylic acid/ Deoxyguanosine monophosphate	C00362
dgsn	Deoxyguanosine	C10H13N5O4	0	961-07-9		2'-deoxyguanosine hemihydrate/ 2'-Deoxyguanosine	C00330
dgtp	dGTP	C10H12N5O13P3	-4	2564-35-4	C10H16N5O13P3	2'-Deoxyguanosine 5'-triphosphate/ Deoxyguanosine 5'-triphosphate/ Deoxyguanosine triphosphate	C00286
dh3mchc	1,2-Dihydroxy-3-methylcyclohexa-3,5-dienecarboxylate	C8H9O4	-1	486-25-9		1,6-Dihydroxy-5-methylcyclohexa-2,4-dienecarboxylate/ 1,2-Dihydroxy-3-methylcyclohexa-3,5-dienecarboxylate	C06720
dh4mchc	cis-1,2-Dihydroxy-4-methylcyclohexa-3,5-diene-1-carboxylate	C8H9O4	-1	933-99-3		cis-1,2-Dihydroxy-4-methylcyclohexa-3,5-diene-1-carboxylate/ 4-Methylcyclohexa-3,5-diene-1,2-cis-diol-1-carboxylic acid	C06729
dhap	Dihydroxyacetone phosphate	C3H5O6P	-2	57-04-5	C3H7O6P	Glycerone phosphate	C00111
dhbpt	6,7-Dihydrobiopterin	C9H13N5O3	0			Quinoid-dihydrobiopterin/ Dihydrobiopterin	C00268
dhf	7,8-Dihydrofolate	C19H19N7O6	-2	4033-27-6	C19H21N7O6	7,8-Dihydrofolic acid/ Dihydrofolate/ Dihydrofolic acid	C00415
dhlam	Dihydrolipoamide	C8H17NOS2	0	3884-47-7		Dihydrothioctamide	C00579
dhnpt	Dihydroneopterin	C9H13N5O4	0		C9H13N5O4	2-Amino-4-hydroxy-6-(D-erythro-1,2,3-trihydroxypropyl)-7,8-dihydropteridine/ 7,8-dihydronepterin	C04874
dhor-S	(S)-Dihydroorotate	C5H5N2O4	-1	5988-19-2	C5H6N2O4	L-Dihydroorotate/ L-Dihydroorotic acid/ Dihydro-L-orotic acid/ (S)-4/ 5-Dihydroorotate	C00337
dhpmp	Dihydroneopterin monophosphate	C9H12N5O7P	-2		C9H14N5O7P	Dihydroneopterin phosphate/ 7' 8-dihydronepterin 3'-phosphate/ 2-Amino-4-hydroxy-6-(erythro-1,2,3-trihydroxypropyl)	C05925
dhpt	Dihydropteroate	C14H13N6O3	-1		C14H14N6O3	7,8-Dihydropteroate	C00921
dhpyr	2,5-Dihydroxypyridine	C5H5NO2	0	5154-01-08			C01059
din	Deoxyinosine	C10H12N4O4	0	890-38-0		2'-deoxy-inosine	C05512
dmbzid	5,6-Dimethylbenzimidazole	C9H10N2	0	582-60-5		Dimethylbenzimidazole	C03114
dmgly	N,N-Dimethylglycine	C4H9NO2	0	1118-68-9		Dimethylglycine	C01026
dmlz	6,7-Dimethyl-8-(1-D-ribityl)lumazine	C13H18N4O6	0				C04332
dmpp	Dimethylallyl diphosphate	C5H9O7P2	-3	358-71-4	C5H12O7P2	2-Isopentenyl diphosphate/ delta2-Isopentenyl diphosphate/ Prenyl diphosphate/ dimethylallyl pyrophosphate	C00235
dna	DNA	C10H17O8PR2	0				C00039
dna5mtc	DNA 5-methylcytosine	C11H19O8PR2	0				C02967
dnad	Deamino-NAD+	C21H24N6O15P2	-2		C21H27N6O15P2	Deamido-NAD+	C00857
dpcoa	Dephospho-CoA	C21H33N7O13P2S	-2		C21H35N7O13P2S		C00882
dscl	dihydrosirohydrochlorin	C42H41N4O16	-7	65207-12-7	C42H48N4O16	Precorrin 2	C02463
dtdp	dTDP	C10H13N2O11P2	-3		C10H16N2O11P2	Thymidine 5'-diphosphate	C00363
dtmp	dTMP	C10H13N2O8P	-2	365-07-1	C10H15N2O8P	Thymidine 5'-phosphate/ Deoxythymidine 5'-phosphate/ Thymidylic acid/ 5'-Thymidylic acid/ Thymidine monophosphate/ Deoxythymidylic acid/ Thymidylate	C00364
dttp	dTTP	C10H13N2O14P3	-4		C10H17N2O14P3	Thymidine triphosphate/ Thymidine 5'-triphosphate/ TTP	C00459
dudp	dUDP	C9H11N2O11P2	-3		C9H14N2O11P2	2'-Deoxyuridine 5'-diphosphate	C01346
dump	dUMP	C9H11N2O8P	-2	964-26-1	C9H13N2O8P	Deoxyuridylic acid/ Deoxyuridine monophosphate/ Deoxyuridine 5'-phosphate/ 2'-Deoxyuridine 5'-phosphate	C00365
dutp	dUTP	C9H11N2O14P3	-4		C9H15N2O14P3	2'-Deoxyuridine 5'-triphosphate	C00460
dxyl5p	1-deoxy-D-xylulose 5-phosphate	C5H9O7P	-2		C5H11O7P		C11437
e4p	D-Erythrose 4-phosphate	C4H7O7P	-2	585-18-2	C4H9O7P	4-phospho D-erythrose	C00279
eig3p	D-erythro-1-(Imidazol-4-yl)glycerol 3-phosphate	C6H9N2O6P	-2		C6H11N2O6P	D-erythro-Imidazole-glycerol 3-phosphate/ D-erythro-Imidazole-glycerol phosphate	C04666
ethso3	ethanesulfonate	C2H5O3S	-1		C2H6O3S
etoh	Ethanol	C2H6O	0	64-17-5		Ethyl alcohol/ Methylcarbinol	C00469
f1p	D-Fructose 1-phosphate	C6H11O9P	-2	15978-08-2	C6H13O9P	Fructose 1-phosphate/ Fructofuranose 1-phosphate	C02976
f6p	D-Fructose 6-phosphate	C6H11O9P	-2	643-13-0	C6H13O9P	D-Fructose 6-phosphoric acid/ Neuberg ester/ beta-D-Fructose 6-phosphate	C00085
fad	Flavin adenine dinucleotide oxidized	C27H31N9O15P2	-2	146-14-5	C27H33N9O15P2	FAD/ Flavin adenine dinucleotide/ Riboflavine 5'-adenosine diphosphate	C00016
fadh2	Flavin adenine dinucleotide reduced	C27H33N9O15P2	-2		C27H35N9O15P2	flavin adenine dinucleotide (reduced form)	C01352
fald	Formaldehyde	CH2O	0	50-00-0	CH2O	Methanal/ Oxomethane/ Oxomethylene/ Methylene oxide/ Formalin	C00067
fdp	D-Fructose 1,6-bisphosphate	C6H10O12P2	-4	488-69-7	C6H14O12P2	fructose-1,6-bisphosphate/ fructose diphosphate/ beta-D-fructofuranose-1,6-diphosphate/ fbp	C00354
fe2	Fe2+	Fe	2	None		Iron/ Reduced Iron/ Iron dication/ Fe(II)	C00023
fer	Ferulate	C10H9O4	-1	1135-24-6	C10H10O4	Ferulate/ Ferulic acid/ 4-Hydroxy-3-methoxycinnamic acid/ 3-Methoxy-4-hydroxy-trans-cinnamate	C01494
ferulcoa	Feruloyl-CoA	C31H40N7O19P3S	-4		C31H44N7O19P3S		C00406
fgam	N2-Formyl-N1-(5-phospho-D-ribosyl)glycinamide	C8H13N2O9P	-2		C8H15N2O9P	5'-Phosphoribosyl-N-formylglycinamide/ N-Formyl-GAR/ N-Formylglycinamide ribonucleotide	C04376
ficytc	Ferricytochrome c	C42H52FeN8O6S2	1	None			C00125
fmettrna	N-Formylmethionyl-tRNA	C6H9NO2SR	0				C03294
fmn	FMN	C17H19N4O9P	-2	146-17-8	C17H21N4O9P	Riboflavin-5-phosphate/ Flavin mononucleotide	C00061
fmnh2	Reduced FMN	C17H21N4O9P	-2	67-63-0		Reduced flavin mononucleotide
focytc	Ferrocytochrome c	C42H53FeN8O6S2	1	None			C00126
for	Formate	CH1O2	-1	64-18-6	CH2O2	Methanoic acid/ Formic acid/ Hydrogencarboxylic acid/ aminic acid	C00058
forglu	N-Formimidoyl-L-glutamate	C6H8N2O4	-2		C6H10N2O4	N-Formimino-L-glutamate	C00439
fpram	2-(Formamido)-N1-(5-phospho-D-ribosyl)acetamidine	C8H15N3O8P	-1		C8H16N3O8P	2-(Formamido)-N1-(5'-phosphoribosyl)acetamidine/ 1-(5'-Phosphoribosyl)-N-formylglycinamidine/ 5'-Phosphoribosyl-N-formylglycinamidine/ 5'-Phosphoribosylformylglycinamidine	C04640
fprica	5-Formamido-1-(5-phospho-D-ribosyl)imidazole-4-carboxamide	C10H13N4O9P	-2		C10H15N4O9P	1-(5'-Phosphoribosyl)-5-formamido-4-imidazolecarboxamide/ 5'-Phosphoribosyl-5-formamido-4-imidazolecarboxamide/ 5-Formamido-1-(5-phosphoribosyl)imidazole-4-carboxamide	C04734
frdp	Farnesyl diphosphate	C15H25O7P2	-3	13058-04-3	C15H28O7P2	Farnesyl pyrophosphate/ FPP/ 2-trans,6-trans-Farnesyl diphosphate/ trans,trans-Farnesyl diphosphate	C00448
fru	D-Fructose	C6H12O6	0	57-48-7		Levulose/ Fruit sugar/ D-Arabino-hexulose	C00095
fum	Fumarate	C4H2O4	-2	110-17-8	C4H4O4	boletic acid/ allomaleic acid/ Fumaric acid/ Trans-butenedioic acid	C00122
g1p	D-Glucose 1-phosphate	C6H11O9P	-2	59-56-3	C6H13O9P	Cori ester/ alpha-D-Glucose 1-phosphate/ Glucose 1-phosphate	C00103
g3p	Glyceraldehyde 3-phosphate	C3H5O6P	-2	142-10-9	C3H7O6P	D-glyceraldehyde 3-phosphate/ (2R)-2-Hydroxy-3-(phosphonooxy)-propanal	C00661
g6p	D-Glucose 6-phosphate	C6H11O9P	-2	56-73-5	C6H13O9P	Glucose 6-phosphate/ Robinson ester/ alpha-D-Glucose 6-phosphate	C00092
g6p-B	beta-D-glucose 6-phosphate	C6H11O9P	-2		C6H13O9P		C01172
ga	Gallic acid	C7H5O5	-1	149-91-7	C7H6O5	Gallate/ Gallic acid/ 3,4,5-Trihydroxybenzoic acid/ 3,4,5-Trihydroxybenzoate/ Pyrogallol-5-carboxylic acid	C01424
gam1p	D-Glucosamine 1-phosphate	C6H13NO8P	-1		C6H14NO8P		C06156
gam6p	D-Glucosamine 6-phosphate	C6H13NO8P	-1	3616-42-0	C6H14NO8P	D-Glucosamine phosphate	C00352
gar	N1-(5-Phospho-D-ribosyl)glycinamide	C7H14N2O8P	-1		C7H15N2O8P	5'-Phosphoribosylglycinamide/ GAR/ Glycinamide ribonucleotide	C03838
gcald	Glycolaldehyde	C2H4O2	0			Hydroxyacetaldehyde	C00266
gdbtal	4-Guanidinobutanal	C5H12N3O	1	107-85-7	C5H11N3O	4-Guanidinobutanal	C02647
gdp	GDP	C10H12N5O11P2	-3	146-91-8	C10H15N5O11P2	Guanosine 5'-diphosphate/ Guanosine diphosphate	C00035
gdptp	Guanosine 3'-diphosphate 5'-triphosphate	C10H11N5O20P5	-7		C10H18N5O20P5	guanosine 5'-diphosphate 3'-triphosphate/ pppGpp	C04494
glc-D	D-Glucose	C6H12O6	0	50-99-7		Grape sugar/ Dextrose/ alpha-D-Glucose/ beta-D-Glucose/ Glucose	C00031
glcn	D-Gluconate	C6H11O7	-1	526-95-4	C6H12O7	Dextronic Acid/ D-Gluconic acid/ D-Gluco-hexonic acid	C00257
gln-L	L-Glutamine	C5H10N2O3	0	56-85-9	C5H10N2O3	L-2-Aminoglutaramic acid/ Gln	C00064
glntrna	L-Glutaminyl-tRNA(Gln)	C5H9N2O2R	1			Glutaminyl-tRNA	C02282
glu-D	D-Glutamate	C5H8NO4	-1	6893-26-1	C5H9NO4	Glu/ D-Glutamic acid/ D-Glutaminic acid/ D-2-Aminoglutaric acid	C00217
glu-L	L-Glutamate	C5H8NO4	-1	56-86-0	C5H9NO4	L-Glutamic acid/ L-Glutaminic acid/ Glu	C00025
glu1sa	L-Glutamate 1-semialdehyde	C5H9NO3	0	None	C5H9NO3	(S)-4-Amino-5-oxopentanoate	C03741
glu5p	L-Glutamate 5-phosphate	C5H8NO7P	-2		C5H10NO7P	L-Glutamyl 5-phosphate	C03287
glu5sa	L-Glutamate 5-semialdehyde	C5H9NO3	0	None	C5H9NO3	L-Glutamate gamma-semialdehyde	C01165
glucys	gamma-L-Glutamyl-L-cysteine	C8H13N2O5S	-1	686-58-8	C8H14N2O5S	L-gamma-Glutamylcysteine/ 5-L-Glutamyl-L-cysteine	C00669
glutar	Glutarate	C5H6O4	-2	110-94-1	C5H8O4	Glutaric acid/ Pentanedioic acid/ 3-Propanedicarboxylic acid/ 1	C00489
glutcoa	Glutaryl-CoA	C26H37N7O19P3S	-5	103192-48-9	C26H42N7O19P3S		C00527
glutrna	L-Glutamyl-tRNA(Glu)	C5H7NO3R	0	None	C5H7NO3R		C02987
glutrna(gln)	L-Glutamyl-tRNA(Gln)	C5H7NO3R	0
glx	Glyoxylate	C2H1O3	-1	298-12-4	C2H2O3	Glyoxalate/ Glyoxylic acid/ Acetic acid	C00048
gly	Glycine	C2H5NO2	0	56-40-6	C2H5NO2	Aminoacetic acid/ Gly	C00037
glyald	D-Glyceraldehyde	C3H6O3	0	453-17-8		(R)-glyceraldehyde	C00577
glyb	Glycine betaine	C5H11NO2	0	107-43-7		Trimethylaminoacetate/ Betaine	C00719
glyc	Glycerol	C3H8O3	0	56-81-5		3-propanetriol/ 1,2,3-trihydroxypropane/ Glycerin	C00116
glyc-R	(R)-Glycerate	C3H5O4	-1	473-81-4	C3H6O4	D-Glycerate/ Glycerate/ Glyceric acid	C00258
glyc3p	Glycerol 3-phosphate	C3H7O6P	-2		C3H9O6P	Glycerophosphoric acid/ sn-Gro-1-P/ Phosphatidyl glycerol/ sn-Glycerol 3-phosphate	C00093
glyclt	Glycolate	C2H3O3	-1	79-14-1	C2H4O3	Glycolic acid/ Hydroxyacetic acid	C00160
glytrna	Glycyl-tRNA(Gly)	C2H4NOR	1				C02412
gmp	GMP	C10H12N5O8P	-2	85-32-5		Guanosine 5'-phosphate/ Guanosine monophosphate/ Guanosine 5'-monophosphate/ Guanylic acid	C00144
grdp	Geranyl diphosphate	C10H17O7P2	-3		C10H20O7P2	GPP	C00341
gsn	Guanosine	C10H13N5O5	0	118-00-3		rG/ Guanine riboside	C00387
gthox	Oxidized glutathione	C20H30N6O12S2	-2		C20H32N6O12S2	L-Glutathione oxidized/ Glutathione disulfide	C00127
gthrd	Reduced glutathione	C10H16N3O6S	-1	70-18-8	C10H17N3O6S	Glutathione/ 5-L-Glutamyl-L-cysteinylglycine/ N-(N-gamma-L-Glutamyl-L-cysteinyl)glycine/ gamma-L-Glutamyl-L-cysteinyl-glycine	C00051
gtp	GTP	C10H12N5O14P3	-4	86-01-1	C10H16N5O14P3	Guanosine 5'-triphosphate	C00044
gua	Guanine	C5H5N5O	0	73-40-5		2-Aminohypoxanthine/ G/ 2-Amino-6-hydroxypurine	C00242
h	H+	H	1	12408-02-5		Hydrogen Ion/ Proton	C00080
h2	H2	H2	0	1333-74-0		Hydrogen	C00282
h2co3	carbonic acid	H2CO3	0
h2mb4p	1-hydroxy-2-methyl-2-(E)-butenyl 4-diphosphate	C5H9O8P2	-3				C11811
h2o	H2O	H2O	0	7732-18-5		Water/ Dihydrogen oxide	C00001
h2o2	Hydrogen peroxide	H2O2	0	7722-84-1		H2O2/ peroxide/ hydrogen dioxide	C00027
h2s	Hydrogen sulfide	H2S	0	7783-06-04		H2S/ Hydrogen-sulfide/ sulfide	C00283
hco3	Bicarbonate	CHO3	-1	71-52-3		HCO3-/ Hydrogencarbonate/ Acid carbonate	C00288
hcys-L	L-Homocysteine	C4H9NO2S	0	6027-13-0	C4H9NO2S	L-2-Amino-4-mercaptobutyric acid/ L-Homocysteine	C00155
hdca	Hexadecanoate (n-C16:0)	C16H31O2	-1	57-10-3	C16H32O2	palmitate/ Palmitic acid/ Hexadecylic acid/ Cetylic acid/ Hexadecanoic acid	C00249
hdd2coa	trans-Hexadec-2-enoyl-CoA	C37H60N7O17P3S	-4		C37H64N7O17P3S		C05272
hdeACP	cis-hexadec-9-enoyl-[acyl-carrier protein] (n-C16:1)	C27H49N2O8PRS	-1			cis-palmitol-9-eoyl-[acyl-carrier protein] (n-C16:1)/ Hexadecenoyl-ACP (n-C16:1ACP)
hemeO	Heme O	C49H56FeN4O5	-2		C49H58FeN4O5
hexACP	Hexanoyl-ACP (n-C6:0ACP)	C17H31N2O8PRS	-1	7783-08-06		Hexanoyl-[acp]/ Hexanoyl-[acyl-carrier protein]	C05749
hgbam	Hydrogenobyrinate a,c diamide	C45H57N6O12	-5		C45H62N6O12		C06503
hgbyr	Hydrogenobyrinate	C45H54N4O14	-6		C45H60N4O14		C06399
hgentis	Homogentisate	C8H7O4	-1	451-13-8		Homogentisic acid/ 2,5-Dihydroxyphenylacetate/ 2,5-Dihydroxyphenylacetic acid	C00544
his-L	L-Histidine	C6H9N3O2	0	71-00-1	C6H9N3O2	(S)-alpha-Amino-1H-imidazole-4-propionic acid/ His/ Glyoxaline-5-alanine	C00135
hisp	L-Histidinol phosphate	C6H11N3O4P	-1	25679-93-0	C6H12N3O4P		C01100
histd	L-Histidinol	C6H12N3O	1	None	C6H11N3O		C00860
histrna	L-Histidyl-tRNA(His)	C6H8N3OR	1				C02988
hmbil	Hydroxymethylbilane	C40H38N4O17	-8	73023-76-4	C40H46N4O17		C01024
hmccm	2-Hydroxy-5-methyl-cis,cis-muconate	C7H6O5	-2
hmccms	2-Hydroxy-5-methyl-cis,cis-muconic semialdehyde	C7H7O4	-1	104-87-0		2-Hydroxy-5-methyl-cis,cis-muconic semialdehyde/ (2E,4Z)-2-Hydroxy-5-methyl-6-oxohexa-2,4-dienoate	C06760
hmgcoa	Hydroxymethylglutaryl-CoA	C27H39N7O20P3S	-5	1553-55-5	C27H44N7O20P3S	(S)-3-Hydroxy-3-methylglutaryl-CoA/ Hydroxymethylglutaroyl coenzyme A/ 3-Hydroxy-3-methylglutaryl-CoA/ HMG-CoA	C00356
hom-L	L-Homoserine	C4H9NO3	0	672-15-1	C4H9NO3	2-Amino-4-hydroxybutyric acid	C00263
hpyr	Hydroxypyruvate	C3H3O4	-1	1113-60-6	C3H4O4	Hydroxypyruvic acid/ 3-Hydroxypyruvate/ 3-Hydroxypyruvic acid	C00168
hx2coa	trans-Hex-2-enoyl-CoA	C27H40N7O17P3S	-4		C27H44N7O17P3S		C05271
hxa	Hexanoate (n-C6:0)	C6H11O2	-1	142-62-1	C6H12O2	Hexylic acid/ Hexanoic acid/ n-Caproic acid	C01585
hxan	Hypoxanthine	C5H4N4O	0	68-94-0		1,7-Dihydro-6H-purin-6-one/ Purine-6-ol/ 6-Hydroxypurine	C00262
hxcoa	Hexanoyl-CoA (n-C6:0CoA)	C27H42N7O17P3S	-4		C27H46N7O18P3S		C05270
iasp	Iminoaspartate	C4H3NO4	-2		C4H5NO4		C05840
ibcoa	Isobutyryl-CoA	C25H38N7O17P3S	-4		C25H42N7O17P3S	2-Methylpropanoyl-CoA/ 2-Methylpropionyl-CoA	C00630
icit	Isocitrate	C6H5O7	-3	30810-51-6	C6H8O7	Isocitric acid/ 1-Hydroxytricarballylic acid/ 2/ 3-tricarboxylic acid/ 1-Hydroxypropane-1	C00311
ile-L	L-Isoleucine	C6H13NO2	0	73-32-5	C6H13NO2	Ile/ 2-Amino-3-methylvaleric acid	C00407
iletrna	L-Isoleucyl-tRNA(Ile)	C6H12NOR	1				C03127
imacp	3-(Imidazol-4-yl)-2-oxopropyl phosphate	C6H7N2O5P	-2		C6H9N2O5P	Imidazole-acetol phosphate	C01267
imp	IMP	C10H11N4O8P	-2	131-99-7	C10H13N4O8P	Inosinic acid/ Inosine monophosphate/ Inosine 5'-monophosphate/ Inosine 5'-phosphate/ 5'-Inosinate/ 5'-Inosinic acid/ 5'-Inosine monophosphate	C00130
indole	Indole	C8H7N	0	120-72-9	C8H7N	2,3-Benzopyrrole	C00463
ins	Inosine	C10H12N4O5	0	58-63-9		Hypoxanthine ribonucleoside	C00294
ipdp	Isopentenyl diphosphate	C5H9O7P2	-3		C5H12O7P2	delta3-Isopentenyl diphosphate/ delta3-methyl-3-butenyl diphosphate/ Isoprenyl pyrophosphate/ Isopentenyl pyrophosphate	C00129
isetac	Isethionic acid	C2H5O4S	-1	107-36-8	C2H6O4S	2-Hydroxyethanesulfonate/ 2-Hydroxyethanesulfonic acid/ 2-Hydroxyethane-1-sulfonic acid/ Isethionate	C05123
ivcoa	Isovaleryl-CoA	C26H40N7O17P3S	-4		C26H44N7O17P3S	3-Methylbutanoyl-CoA	C02939
lac-D	D-Lactate	C3H5O3	-1	10326-41-7	C3H6O3	(R)-Lactate/ D-Lactic acid/ D-2-Hydroxypropanoic acid/ D-2-Hydroxypropionic acid	C00256
lac-L	L-Lactate	C3H5O3	-1	79-33-4	C3H6O3	(S)-Lactate/ L-Lactic acid/ Hydroxypropionic acid	C00186
leu-L	L-Leucine	C6H13NO2	0	61-90-5	C6H13NO2	Leu/ 2-amino-4-methylvaleric acid	C00123
leutrna	L-Leucyl-tRNA(Leu)	C6H12NOR	1			L-Leucyl-tRNA	C02047
lpam	Lipoamide	C8H15NOS2	0	None		Thioctic Acid Amide	C00248
lys-D	D-Lysine	C6H15N2O2	1	923-27-3	C6H14N2O2	D-2,6-Diaminohexanoic acid	C00739
lys-L	L-Lysine	C6H15N2O2	1	56-87-1	C6H14N2O2	2,6-diaminohexanoic acid/ Lysine acid/ Lys	C00047
lystrna	L-Lysine-tRNA (Lys)	C6H14N2OR	2			L-Lysyl-tRNA	C01931
m-tol	m-toluate	C8H7O2	-1			m-Methylbenzoate;/ m-Toluylic acid/ m-Toluic Acid;/ beta-Bethylbenzoic acid;
m-xyl	m-Xylene	C8H10	0			1,3-Xylene/ m-Xylene;/ 1,3-Dimethylbenzene;
mal-L	L-Malate	C4H4O5	-2	97-67-6	C4H6O5	(S)-Malate/ L-Apple acid/ L-Malic acid/ L-2-Hydroxybutanedioic acid/ Malate	C00149
malACP	Malonyl-[acyl-carrier protein]	C14H22N2O10PRS	-2	None	C3H3O3R		C01209
malcoa	Malonyl-CoA	C24H33N7O19P3S	-5	524-14-1	C24H38N7O19P3S	Malonyl coenzyme A	C00083
male	Maleate	C4H2O4	-2	110-16-7	C4H4O4	Maleic acid/ cis-Butenedioic acid	C01384
malm	Maleamate	C4H4NO3	-1	557-24-4	C4H5NO3	Maleamic acid	C01596
mclPHA	Medium-chain length Polyhydroxyalkanoate (Total)	C36H64O8R4	0		C36H64O8R4
mclPHAg	Medium-chain length Polyhydroxyalkanoate growing.	R	0		R
met-L	L-Methionine	C5H11NO2S	0	63-68-3	C5H11NO2S	L-2-Amino-4methylthiobutyric acid/ Met	C00073
methf	5,10-Methenyltetrahydrofolate	C20H20N7O6	-1		C20H22N7O6	5,10-methenyltetrahydrofolate/ N5,N10-methenyl-5,6,7,8-tetrahydrofolate/ N5,N10-methenyl-tetrahydrofolate/ (6R)-5,10-methenyltetrahydrofolate	C00445
mettrna	L-Methionyl-tRNA (Met)	C5H10NOSR	1			L-Methionyl-tRNA	C02430
micit	methylisocitrate	C7H7O7	-3	20298-95-7		Methylisocitric acid/ (2S,3R)-3-Hydroxybutane-1,2,3-tricarboxylate/ Methylisocitrate	C04593
mlthf	5,10-Methylenetetrahydrofolate	C20H21N7O6	-2		C20H23N7O6	N5,N10-methylene-tetrahydrofolate/ N5,N10-methylene-5,6,7,8-tetrahydrofolate/ 5,10-methylene-5,6,7,8-tetrahydrofolate	C00143
mmtsa	(S)-Methylmalonate semialdehyde	C4H5O3	-1	598-35-6	C4H6O3		C06002
mso3	methanesulfonate	CH3O3S	-1		CH4O3S	MethaneSulfonic Acid
mucl	mucolactone	C6H5O4	-1	6666-46-2	C6H5O4	2,5-Dihydro-5-oxofuran-2-acetate/ 2-Oxo-2,5-dihydrofuran-5-acetate/ Muconolactone/ 5-Oxo-2,5-dihydrofuran-2-acetate/ 4-Carboxymethyl-4-hydroxyisocrotonolactone	C04105
myrsACP	Myristoyl-ACP (n-C14:0ACP)	C25H47N2O8PRS	-1			Tetradecanoyl-[acyl-carrier protein]/ Tetradecanoyl-[acp]/ Fatty acid C14:0 ACP	C05761
na1	Sodium	Na	1	7440-23-5		Na/ Natrium	C01330
nac	Nicotinate	C6H4NO2	-1	59-67-6	C6H5NO2	Niacin/ Nicotinic acid/ 3-Pyridinecarboxylic acid	C00253
nad	Nicotinamide adenine dinucleotide	C21H26N7O14P2	-1	53-84-9	C21H28N7O14P2	NAD+/ NAD/ beta-Diphosphopyridine Nucleotide/ beta-NAD/ beta-Nicotinamide adenine dinucleotide	C00003
nadh	Nicotinamide adenine dinucleotide - reduced	C21H27N7O14P2	-2	58-68-4	C21H29N7O14P2	DPNH/ NADH	C00004
nadp	Nicotinamide adenine dinucleotide phosphate	C21H25N7O17P3	-3	53-59-8		NADP/ beta-Nicotinamide adenine dinucleotide phosphate/ NADP+	C00006
nadph	Nicotinamide adenine dinucleotide phosphate - reduced	C21H26N7O17P3	-4	2646-71-1	C21H30N7O17P3	TPNH/ beta-triphosphopyridine nucleotide/ NADPH	C00005
nfmalm	N-Formyl maleamic acid	C5H4NO4	-1		C5H5NO4
nh3	Ammonia	H3N	0	7664-41-7			C00014
nh4	Ammonium	H4N	1	14798-03-9	H3N	NH3	C01342
ni2	nickel	Ni	2			Nickel/ Ni2+	C00291
nicrnt	Nicotinate D-ribonucleotide	C11H12NO9P	-2		C11H15NO9P	Nicotinate ribonucleotide/ Nicotinic acid ribonucleotide/ beta-Nicotinate D-ribonucleotide	C01185
no2	Nitrite	NO2	-1	7697-37-2	HNO2	Nitric acid	C00088
o2	O2	O2	0	7782-44-7		Oxygen/ dioxygen	C00007
oaa	Oxaloacetate	C4H2O5	-2	328-42-7	C4H4O5	Oxalacetic acid/ Oxaloacetic acid/ 2-oxobutanedioic acid/ Oxosuccinic acid	C00036
oc2coa	trans-Oct-2-enoyl-CoA	C29H44N7O17P3S	-4		C29H48N7O18P3S		C05276
ocACP	Octanoyl-ACP (n-C8:0ACP)	C19H35N2O8PRS	-1			Octanoyl-[acyl-carrier protein]/ Octanoyl-[acp]	C05752
oca	4-oxalcitromalate	C7H5O8	-3	6666-46-2	C7H8O8	4-Carboxy-4-hydroxy-2-oxoadipate	C04115
occoa	Octanoyl-CoA (n-C8:0CoA)	C29H46N7O17P3S	-4		C29H50N7O17P3S		C01944
ocdcaACP	Octadecanoyl-ACP (n-C18:0ACP)	C29H55N2O8PRS	-1			stearoyl-ACP
octa	octanoate (n-C8:0)	C8H15O2	-1	124-07-2	C8H16O2	Caprylic acid/ Octanoic acid/ Octylic acid	C06423
octeACP	cis-octadec-11-enoyl-[acyl-carrier protein] (n-C18:1)	C29H53N2O8PRS	-1			cis-vacc-11-enoyl-[acyl-carrier protein] (n-C18:1)/ Octadecenoyl-ACP (n-C18:1ACP)
ohpb	2-Oxo-3-hydroxy-4-phosphobutanoate	C4H4O8P	-3			alpha-Keto-3-hydroxy-4-phosphobutyrate	C06054
omaenol	4-Carboxy-2-hydroxyhexa-2,4-dienedioate	C7H3O7	-3	53-42-9	C7H6O7	4-oxalomesaconate	C04451
omaketo	4-oxalomesaconate (keto form)	C7H3O7	-3	302-01-2	C7H6O7	4-Carboxy-2-oxo-3-hexenedioate	C05364
op4en	2-Oxopent-4-enoate	C5H5O3	-1			Oxopent-4-enoate/ 2-Hydroxypenta-2,4-dienoate/ 2-Hydroxy-2,4-pentadienoate/ cis-2-Hydroxypenta-2,4-dienoate/ 2-keto-4-pentenoate	C00596
orn	Ornithine	C5H13N2O2	1	70-26-8	C5H12N2O2	2,5-Diaminovaleric acid/ 2,5-Diaminopentanoic acid/ 2,5-Diaminopentanoate/ L-Ornithine	C01602
orot	Orotate	C5H3N2O4	-1	65-86-1	C5H4N2O4	Orotic acid/ Uracil-6-carboxylic acid	C00295
orot5p	Orotidine 5'-phosphate	C10H10N2O11P	-3	2149-82-8	C10H13N2O11P	Orotidylic acid	C01103
oxadpcoa	3-Oxoadipyl-CoA	C27H37N7O20P3S	-5		C27H42N7O20P3S		C02232
oxalc	4-oxalocrotonate	C6H4O5	-2	59-85-8		(Z)-5-Oxohex-2-enedioate/ gamma-Oxalocrotonate/ 4-Oxalocrotonate	C03453
oxoarg-L	2-Oxoarginine	C6H11N3O3	0	SE: NOS	C6H11N3O3	2-Oxoarginine	C05935
oxptn	5-Oxopentanoate	C5H7O3	-1	11034-93-8	C5H8O3	Glutarate semialdehyde	C03273
p-tol	p-toluate	C8H7O2	-1	99-94-5		Toluate/ p-Toluate/ p-Toluic acid/ 4-Methylbenzoic acid/ Toluenecarboxylic acid/ Crithminic acid	C01454
p-xyl	p-methyltoluene	C8H10	0	106-42-3		p-Xylene/ 1,4-Dimethylbenzene/ p-Methyltoluene	C06756
pa120	1,2-didodecanoyl-sn-glycerol 3-phosphate	C27H51O8P1	-2		C27H53O8P1	Phosphatidate;/ Phosphatidic acid;/ 1,2-Diacyl-sn-glycerol 3-phosphate;/ 3-sn-Phosphatidate	C00416
pa160	1,2-dihexadecanoyl-sn-glycerol 3-phosphate	C35H67O8P1	-2		C35H69O8P1	1,2-Diacyl-sn-glycerol 3-phosphate;/ Phosphatidate;/ Phosphatidic acid;/ 3-sn-Phosphatidate	C00416
pa161	1,2-dihexadec-9-enoyl-sn-glycerol 3-phosphate	C35H63O8P1	-2		C35H67O8P1	Phosphatidate;/ 1,2-Diacyl-sn-glycerol 3-phosphate;/ 3-sn-Phosphatidate/ Phosphatidic acid;	C00416
pa180	1,2-dioctadecanoyl-sn-glycerol 3-phosphate	C39H75O8P1	-2		C39H77O8P1	Phosphatidate;/ 1,2-Diacyl-sn-glycerol 3-phosphate;/ 3-sn-Phosphatidate/ Phosphatidic acid;	C00416
pa181	1,2-dioctadec-11-enoyl-sn-glycerol 3-phosphate	C39H71O8P1	-2		C39H73O8P1	1,2-Diacyl-sn-glycerol 3-phosphate;/ Phosphatidate;/ Phosphatidic acid;/ 3-sn-Phosphatidate	C00416
pac	Phenylacetic acid	C8H7O2	-1	103-82-2		Benzeneacetiic acid/ Phenylacetate/ Benzylformic acid	C07086
palmACP	Palmitoyl-ACP (n-C16:0ACP)	C27H51N2O8PRS	-1			Hexadecanoyl-[acp]/ Hexadecanoyl-[acyl-carrier protein]/ fa8-ACP/ hexadecanoyl-ACP	C05764
pan4p	Pantetheine 4'-phosphate	C11H21N2O7PS	-2		C11H23N2O7PS	4'-Phosphopantetheine/ Phosphopantetheine	C01134
pant-R	(R)-Pantoate	C6H11O4	-1	470-29-1	C6H12O4	D-pantoate/ Pantoate/ Pantoic acid	C00522
pdx5p	Pyridoxine 5'-phosphate	C8H10NO6P	-2	447-05-2	C8H12NO6P	Pyridoxine 5-phosphate/ Pyridoxine phosphate	C00627
pe120	phosphatidylethanolamine (didodecanoyl, n-C12:0)	C29H58N1O8P1	0		C29H58N1O8P1	Cephalin/ (3-Phosphatidyl)ethanolamine;/ (3-Phosphatidyl)-ethanolamine;	C00350
pe160	phosphatidylethanolamine (dihexadecanoyl, n-C16:0)	C37H74N1O8P1	0		C37H74N1O8P1	Cephalin/ (3-Phosphatidyl)-ethanolamine;/ (3-Phosphatidyl)ethanolamine;	C00350
pe161	phosphatidylethanolamine (dihexadec-9enoyl, n-C16:1)	C37H70N1O8P1	0		C37H70N1O8P1	(3-Phosphatidyl)ethanolamine;/ (3-Phosphatidyl)-ethanolamine;/ Cephalin	C00350
pe180	phosphatidylethanolamine (dioctadecanoyl, n-C18:0)	C41H82N1O8P1	0		C41H82N1O8P1	Cephalin/ (3-Phosphatidyl)-ethanolamine;/ (3-Phosphatidyl)ethanolamine;	C00350
pe181	phosphatidylethanolamine (dioctadec-11-enoyl, n-C18:1)	C41H78N1O8P1	0		C41H78N1O8P1	(3-Phosphatidyl)-ethanolamine;/ (3-Phosphatidyl)ethanolamine;/ Cephalin	C00350
pentso3	pentanesulfonate	C5H11O3S	-1
pep	Phosphoenolpyruvate	C3H2O6P	-3	138-08-9	C3H5O6P	Phosphoenolpyruvic acid/ PEP	C00074
peptido_kt	Peptidoglycan subunit of P.putida KT2440	C40H62N8O21	-2
pg120	Phosphatidylglycerol (didodecanoyl, n-C12:0)	C30H58O10P1	-1		C30H59O10P1	Phosphatidylglycerol;/ 3-(3-sn-Phosphatidyl)glycerol;/ 3(3-Phosphatidyl-)glycerol;/ PtdGro	C00344
pg160	Phosphatidylglycerol (dihexadecanoyl, n-C16:0)	C38H74O10P1	-1		C38H75O10P1	3(3-Phosphatidyl-)glycerol;/ Phosphatidylglycerol;/ PtdGro/ 3-(3-sn-Phosphatidyl)glycerol;	C00344
pg161	Phosphatidylglycerol (dihexadec-9-enoyl, n-C16:1)	C38H70O10P1	-1		C38H71O10P1	Phosphatidylglycerol;/ 3(3-Phosphatidyl-)glycerol;/ PtdGro/ 3-(3-sn-Phosphatidyl)glycerol;	C00344
pg180	Phosphatidylglycerol (dioctadecanoyl, n-C18:0)	C42H82O10P1	-1		C42H83O10P1	3(3-Phosphatidyl-)glycerol;/ 3-(3-sn-Phosphatidyl)glycerol;/ Phosphatidylglycerol;/ PtdGro	C00344
pg181	Phosphatidylglycerol (dioctadec-11-enoyl, n-C18:1)	C42H78O10P1	-1		C42H79O10P1	PtdGro/ 3(3-Phosphatidyl-)glycerol;/ Phosphatidylglycerol;	C00344
pgp120	Phosphatidylglycerophosphate (didodecanoyl, n-C12:0)	C30H57O13P2	-3		C30H60O13P2	3(3-sn-Phosphatidyl)-sn-glycerol 1-phosphate;/ 3(3-Phosphatidyl-)L-glycerol 1-phosphate;/ 1,2-Diacyl-sn-glycero-3-phospho-sn-glycerol 3'-phosphate	C03892
pgp160	Phosphatidylglycerophosphate (dihexadecanoyl, n-C16:0)	C38H73O13P2	-3		C38H76O13P2	1,2-Diacyl-sn-glycero-3-phospho-sn-glycerol 3'-phosphate/ 3(3-Phosphatidyl-)L-glycerol 1-phosphate;/ 3(3-sn-Phosphatidyl)-sn-glycerol 1-phosphate;	C03892
pgp161	Phosphatidylglycerophosphate (dihexadec-9-enoyl, n-C16:1)	C38H69O13P2	-3		C38H72O13P2	3(3-sn-Phosphatidyl)-sn-glycerol 1-phosphate;/ 3(3-Phosphatidyl-)L-glycerol 1-phosphate;/ 1,2-Diacyl-sn-glycero-3-phospho-sn-glycerol 3'-phosphate
pgp180	Phosphatidylglycerophosphate (dioctadecanoyl, n-C18:0)	C42H81O13P2	-3		C42H84O13P2	3(3-Phosphatidyl-)L-glycerol 1-phosphate;/ 1,2-Diacyl-sn-glycero-3-phospho-sn-glycerol 3'-phosphate/ 3(3-sn-Phosphatidyl)-sn-glycerol 1-phosphate;	C03892
pgp181	Phosphatidylglycerophosphate (dioctadec-11-enoyl, n-C18:1)	C42H77O13P2	-3		C42H80O13P2	3(3-Phosphatidyl-)L-glycerol 1-phosphate;/ 3(3-sn-Phosphatidyl)-sn-glycerol 1-phosphate;/ 1,2-Diacyl-sn-glycero-3-phospho-sn-glycerol 3'-phosphate	C03892
phaccoa	Phenylacetyl-CoA	C29H38N7O17P3S	-4		C29H42N7O17P3S		C00582
phe-L	L-Phenylalanine	C9H11NO2	0	63-91-2	C9H11NO2	(S)-alpha-amino-beta-phenylpropionic acid/ 3-phenylalanine/ (S)-Phenylalanine	C00079
pheme	Protoheme	C34H30FeN4O4	-2	14875-96-8	C34H32FeN4O4	Heme/ Haem/ Heme B/ hemeB	C00032
phetrna	L-Phenylalanyl-tRNA(Phe)	C9H10NOR	1				C03511
phom	O-Phospho-L-homoserine	C4H8NO6P	-2		C4H10NO6P		C01102
phpyr	Phenylpyruvate	C9H7O3	-1	156-06-9	C9H8O3	Phenylpyruvic acid/ alpha-Ketohydrocinnamic acid/ keto-Phenylpyruvate/ 3-Phenyl-2-oxopropanoate	C00166
phthr	O-Phospho-4-hydroxy-L-threonine	C4H8NO7P	-2		C4H10NO7P	4-(Phosphonooxy)-threonine/ 4-(Phosphonooxy)-L-threonine	C06055
pi	Phosphate	HO4P	-2	14265-44-2	H3O4P	Pi/ Orthophosphate/ Phosphoric acid	C00009
pmtcoa	Palmitoyl-CoA (n-C16:0CoA)	C37H62N7O17P3S	-4		C37H66N7O17P3S	Hexadecanoyl-CoA	C00154
pnto-R	(R)-Pantothenate	C9H16NO5	-1	79-83-4	C9H17NO5	D-Pantothenate/ Pantothenate/ Pantothenic acid	C00864
ppa	Propionate (n-C3:0)	C3H5O2	-1	79-09-4	C3H6O2	Propanoate/ Propanoic acid/ Propionic acid	C00163
ppal	Propanal	C3H6O	0	123-38-6		Propionaldehyde	C00479
ppbng	Porphobilinogen	C10H13N2O4	-1	487-90-1	C10H14N2O4		C00931
ppcoa	Propanoyl-CoA	C24H36N7O17P3S	-4	317-66-8	C24H40N7O17P3S	Propionyl-CoA/ Propionyl coenzyme A	C00100
ppgpp	Guanosine 3',5'-bis(diphosphate)	C10H11N5O17P4	-6		C10H17N5O17P4	Guanosine 3'-diphosphate 5'-diphosphate/ Guanosine 5'-diphosphate,3'-diphosphate/ gdpdp/ ppGpp	C01228
pphn	Prephenate	C10H8O6	-2	126-49-8	C10H10O6	Prephenic acid	C00254
ppi	Diphosphate	HO7P2	-3	2466-09-03	H4O7P2	PPi/ Pyrophosphate/ Pyrophosphoric acid	C00013
ppp9	Protoporphyrin	C34H32N4O4	-2	553-12-8	C34H34N4O4	Protoporphyrin IX/ Porphyrinogen IX	C02191
pppg9	Protoporphyrinogen IX	C34H38N4O4	-2		C34H40N4O4		C01079
pppi	Inorganic triphosphate	HO10P3	-4		H5O10P3		C03279
pprdn	Piperideine	C5H9N	0	76-57-3		Piperideine	C06181
pqq	Pyrroloquinoline-quinone	C14H6N2O8	0	72909-34-3		PQQ/ Pyrrolo-quinoline quinone/ Pyrroloquinoline quinone	C00113
pqqh2	Reduced pyrroloquinoline-quinone	C14H8N2O8	0	9013-95-0		PQQH2/ Reduced pyrroloquinoline-quinone	C01359
pram	5-Phospho-beta-D-ribosylamine	C5H11NO7P	-1		C5H12NO7P	5-Phospho-D-ribosylamine/ 5-Phosphoribosyl-1-amine/ 5-Phosphoribosylamine	C03090
pran	N-(5-Phospho-D-ribosyl)anthranilate	C12H13NO9P	-3	None	C12H16NO9P	N-(5-Phospho-beta-D-ribosyl)anthranilate/ N-(5-Phosphoribosyl)anthranilic acid	C04302
prbamp	1-(5-Phosphoribosyl)-AMP	C15H19N5O14P2	-4		C15H23N5O14P2	Phosphoribosyl)-AMP	C02741
prbatp	1-(5-Phosphoribosyl)-ATP	C15H19N5O20P4	-6		C15H25N5O20P4	Phosphoribosyl-ATP/ N1-(5-Phospho-D-ribosyl)-ATP	C02739
pre3a	Precorrin 3 A	C43H43N4O16	-7		C43H50N4O16		C05772
pre3b	Precorrin 3B	C43H44N4O17	-6		C43H50N4O17		C06406
pre4	Precorrin 4	C44H44N4O17	-8		C44H52N4O17		C06407
pre5	Precorrin 5	C45H46N4O17	-8		C45H54N4O17		C06416
pre6a	Precorrin 6A	C44H47N4O16	-7		C44H54N4O16		C06320
pre6b	Precorrin 6B	C44H49N4O16	-7		C44H56N4O16		C06319
pre8	Precorrin 8	C45H53N4O14	-7		C45H60N4O14		C06408
prfp	1-(5-Phosphoribosyl)-5-[(5-phosphoribosylamino)methylideneamino]imidazole-4-carboxamide	C15H21N5O15P2	-4		C15H25N5O15P2	N-(5'-Phospho-D-ribosylformimino)-5-amino-1-(5''-phospho-D-ribosyl)-4-imidazolecarboxamide/ 5-(5-Phospho-D-ribosylaminoformimino)-1-(5-phosphoribosyl)-imidazole-4-carboxamide/ 5-[(5-Phospho-1-deoxyribulos-1-ylamino)methylideneamino]-1-(5-phosphoribosyl)imidazole-4-carboxamide/ N-(5'-Phosphoribosylformimino)-5-amino-1-(5''-phosphoribosyl)-4-imidazolecarboxamide/ Phosphoribosyl-formimino-AICAR-phos…	C04896
prlp	5-[(5-phospho-1-deoxyribulos-1-ylamino)methylideneamino]-1-(5-phosphoribosyl)imidazole-4-carboxamide	C15H21N5O15P2	-4		C15H25N5O15P2	N-(5'-Phosphoribulosylformimino)-5-amino-1-(5''-phosphoribosyl)-4-imidazolecarboxamide/ N-(5'-Phospho-D-1'-ribulosylformimino)-5-amino-1-(5''-phospho-D-ribosyl)-4-imidazolecarboxamide/ Phosphoribulosyl-formimino-AICAR-phosphate	C04916
pro-L	L-Proline	C5H9NO2	0	147-85-3	C5H9NO2	2-Pyrrolidinecarboxylic acid/ Pro	C00148
protrna	L-Prolyl-tRNA(Pro)	C5H8NOR	1				C02702
prpp	5-Phospho-alpha-D-ribose 1-diphosphate	C5H8O14P3	-5		C5H13O14P3	5-Phosphoribosyl 1-pyrophosphate/ 5-Phosphoribosyl diphosphate/ PRPP	C00119
ps120	phosphatidylserine (didodecanoyl, n-C12:0)	C30H57N1O10P1	-1		C30H58N1O10P1	Phosphatidyl-L-serine;/ 3-O-sn-Phosphatidyl-L-serine;/ 1,2-Diacyl-sn-glycerol 3-phospho-L-serine;/ O3-Phosphatidyl-L-serine	C02737
ps160	phosphatidylserine (dihexadecanoyl, n-C16:0)	C38H73N1O10P1	-1		C38H74N1O10P1	1,2-Diacyl-sn-glycerol 3-phospho-L-serine;/ O3-Phosphatidyl-L-serine/ Phosphatidyl-L-serine;/ 3-O-sn-Phosphatidyl-L-serine;	C02737
ps161	phosphatidylserine (dihexadec-9-enoyl, n-C16:1)	C38H69N1O10P1	-1		C38H70N1O10P1	Phosphatidyl-L-serine;/ 3-O-sn-Phosphatidyl-L-serine;/ 1,2-Diacyl-sn-glycerol 3-phospho-L-serine;/ O3-Phosphatidyl-L-serine	C02737
ps180	phosphatidylserine (dioctadecanoyl, n-C18:0)	C42H81N1O10P1	-1		C42H82N1O10P1	Phosphatidyl-L-serine;/ 1,2-Diacyl-sn-glycerol 3-phospho-L-serine;/ O3-Phosphatidyl-L-serine/ 3-O-sn-Phosphatidyl-L-serine;	C02737
ps181	phosphatidylserine (dioctadec-11-enoyl, n-C18:1)	C42H77N1O10P1	-1		C42H78N1O10P1	1,2-Diacyl-sn-glycerol 3-phospho-L-serine;/ Phosphatidyl-L-serine;/ O3-Phosphatidyl-L-serine/ 3-O-sn-Phosphatidyl-L-serine;	C02737
pser-L	O-Phospho-L-serine	C3H6NO6P	-2	407-41-0	C3H8NO6P	3-Phosphoserine	C01005
ptal	pentanal	C5H10O	0	110-62-3		n-pentanal;/ valeraldehyde;/ n-Valeric Aldehyde;/ Valerylaldehyde;/ Valeral;/ Amyl aldehyde;/ Valerianic Aldehyde;/ Valeric Acid Aldehyde;/ Valeric Aldehyde;
ptrc	Putrescine	C4H14N2	2	110-60-1	C4H12N2	1,4-Diaminobutane/ 1,4-Butanediamine/ Tetramethylenediamine	C00134
pydx	Pyridoxal	C8H9NO3	0	66-72-8	C8H9NO3		C00250
pydx5p	Pyridoxal 5'-phosphate	C8H8NO6P	-2	54-47-7	C8H10NO6P	Pyridoxal phosphate/ Pyridoxal 5-phosphate	C00018
pydxn	Pyridoxine	C8H11NO3	0	65-23-6		Pyridoxol/ vitamin b6	C00314
pyr	Pyruvate	C3H3O3	-1	127-17-3	C3H4O3	Pyruvic acid/ 2-Oxopropanoate/ 2-Oxopropanoic acid/ Pyroracemic acid/ alpha-Ketopropionic acid/ 2-Ketopropionic Acid	C00022
q8	Ubiquinone-8	C49H74O4	0	1339-63-5			C00399
q8h2	Ubiquinol-8	C49H76O4	0				C00390
quin-kt	Quinate	C7H11O6	-1		C7H12O6	Quinate;/ Chinic acid;/ L-Quinate/ Quinic acid;/ Kinic acid;/ L-Quinic acid;
quln	Quinolinate	C7H3NO4	-2	89-00-9	C7H5NO4	Quinolinic acid/ 2,3-Pyridinedicarboxylic acid/ Pyridine-2,3-dicarboxylate	C03722
r15bp	D-Ribose 1,5-bisphosphate	C5H8O11P2	-4	None	C5H12O11P2		C01151
r1p	alpha-D-Ribose 1-phosphate	C5H9O8P	-2	58459-37-3	C5H11O8P	D-Ribose 1-phosphate/ Ribose 1-phosphate	C00442
r5p	alpha-D-Ribose 5-phosphate	C5H9O8P	-2	4300-28-1	C5H11O8P	D-Ribose 5-phosphate/ D-Ribose-5-phosphate/ Ribose 5-phosphate	C00117
rbrdxOX	Oxidized rubredoxin	UK	0				C00435
rbrdxRD	Reduced rubredoxin	UK	0				C00340
rdmbzi	N1-(alpha-D-ribosyl)-5,6-dimethylbenzimidazole	C14H18N2O4	0			alpha-Ribazole	C05775
rib-D	D-Ribose	C5H10O5	0	50-69-1			C00121
ribflv	Riboflavin	C17H20N4O6	0	83-88-5		7,8-Dimethyl-10-ribitylisoalloxazine/ Lactoflavin/ Vitamin B2	C00255
ru5p-D	D-Ribulose 5-phosphate	C5H9O8P	-2	4151-19-3	C5H11O8P		C00199
s7p	Sedoheptulose 7-phosphate	C7H13O10P	-2	None	C7H15O10P	altro-Heptulose 7-phosphate	C00281
sarcs	Sarcosine	C3H7NO2	0	107-97-1	C3H7NO2	N-Methylglycine	C00213
scl	sirohydrochlorin	C42H39N4O16	-7		C42H46N4O16		C05778
scys-L	S-Sulfo-L-cysteine	C3H6NO5S2	-1	63-37-6	C3H7NO5S2	S-Sulfo-L-cysteine	C05824
sdhlam	S-Succinyldihydrolipoamide	C12H20NO4S2	-1	None	C12H21NO4S2		C01169
seasmet	Se-Adenosylselenomethionine	C15H23N6O5Se	1	4408-78-0	C15H23N6O5Se		C05691
selmeth	Selenomethionine	C5H11NO2Se	0	64-04-0	C5H11NO2Se	Selenomethionine	C05335
ser-L	L-Serine	C3H7NO3	0	56-45-1	C3H7NO3	L-2-Amino-3-hydroxypropionic acid/ L-3-Hydroxy-alanine/ Ser	C00065
sertrna	L-Seryl-tRNA(Ser)	C3H6NO2R	1				C02553
sheme	Siroheme	C42H36FeN4O16	-8		C42H46FeN4O16	Sirohaem	C00748
skm	Shikimate	C7H9O5	-1	138-59-0	C7H10O5	3,4,5-Trihydroxy-1-cyclohexenecarboxylic acid/ Shikimic acid	C00493
skm5p	Shikimate 5-phosphate	C7H8O8P	-3		C7H11O8P	Shikimate 3-phosphate	C03175
sl26da	N-Succinyl-LL-2,6-diaminoheptanedioate	C11H16N2O7	-2		C11H18N2O7	N-Succinyl-LL-2,6-diaminopimelate/ N-Succinyl-L-2,6-diaminoheptanedioate/ N-Succinyl-L-2,6-diaminopimelate	C04421
sl2a6o	N-Succinyl-2-L-amino-6-oxoheptanedioate	C11H12NO8	-3		C11H15NO8	N-Succinyl-L-2-amino-6-oxoheptanedioate/ N-Succinyl-L-2-amino-6-oxopimelate/ N-Succinyl-2-amino-6-oxo-L-pimelic acid/ N-Succinyl-epsilon-keto-L-aminopimelic acid	C04462
so3	Sulfite	O3S	-2	7782-99-2	H2O3S	Sulfurous acid	C00094
so4	Sulfate	O4S	-2	7664-93-9	H2O4S	Sulfuric acid	C00059
spmd	Spermidine	C7H22N3	3	124-20-9	C7H19N3	N-(3-Aminopropyl)-1,4-butane-diamine	C00315
sucarg	N2-Succinyl-L-arginine	C10H17N4O5	-1	1758-80-1	C10H18N4O5	N2-Succinyl-L-arginine	C03296
succ	Succinate	C4H4O4	-2	110-15-6	C4H6O4	Succinic acid/ Butanedionic acid/ Ethylenesuccinic acid	C00042
succoa	Succinyl-CoA	C25H35N7O19P3S	-5	604-98-8	C25H40N7O19P3S	Succinyl coenzyme A/ succino-1-yl-coenzymeA	C00091
sucglu	N2-Succinyl-L-glutamate	C9H10NO7	-3	33981-72-5	C9H13NO7	N2-Succinyl-L-glutamate	C05931
sucgsa	N2-Succinyl-L-glutamate 5-semialdehyde	C9H11NO6	-2		C9H13NO6	N2-Succinyl-L-glutamate 5-semialdehyde	C05932
suchms	O-Succinyl-L-homoserine	C8H12NO6	-1	1492-23-5	C8H13NO6		C01118
sucorn	N2-Succinyl-L-ornithine	C9H15N2O5	-1	80102-04-1	C9H16N2O5	N2-Succinyl-L-ornithine	C03415
sucsal	Succinic semialdehyde	C4H5O3	-1	692-29-5	C4H6O3	Succinate semialdehyde/ 4-Oxobutanoate	C00232
t3c11vaceACP	trans-3-cis-11-vacceoyl-[acyl-carrier protein]	C29H51N2O8PRS	-1
t3c5ddeceACP	trans-3-cis-5-dodecenoyl-[acyl-carrier protein]	C23H39N2O8PRS	-1
t3c7mrseACP	trans-3-cis-7-myristoleoyl-[acyl-carrier protein]	C25H43N2O8PRS	-1
t3c9palmeACP	trans-3-cis-9-palmitoleoyl-[acyl-carrier protein]	C27H47N2O8PRS	-1
taur	Taurine	C2H7NO3S	0	107-35-7	C2H7NO3S	2-Aminoethanesulfonic acid	C00245
td2coa	trans-Tetradec-2-enoyl-CoA	C35H56N7O17P3S	-4		C35H60N7O17P3S		C05273
tdcoa	Tetradecanoyl-CoA (n-C14:0CoA)	C35H58N7O17P3S	-4		C35H62N7O17P3S	Myristoyl-CoA	C02593
tddec2eACP	trans-Dodec-2-enoyl-[acyl-carrier protein]	C23H41N2O8PRS	-1	7783-08-06		trans-Dodec-2-enoyl-[acp]	C05758
tdeACP	cis-tetradec-7-enoyl-[acyl-carrier protein] (n-C14:1)	C25H45N2O8PRS	-1			cis-myristol-7-eoyl-[acyl-carrier protein] (n-C14:1)/ Tetradecenoyl-ACP (n-C14:1ACP)
tdec2eACP	trans-Dec-2-enoyl-[acyl-carrier protein]	C21H37N2O8PRS	-1	7783-08-06		trans-Dec-2-enoyl-[acp]	C05754
thbpt	Tetrahydrobiopterin	C9H15N5O3	0	17528-72-2		2-Amino-6-(1,2-dihydroxypropyl)-5,6,7,8-tetrahydoro-4(1H)-pteridinone/ 5,6,7,8-Tetrahydrobiopterin/ Tetrahydrobiopterin	C00272
thdp	2,3,4,5-Tetrahydrodipicolinate	C7H7NO4	-2		C7H9NO4	(R)-2,3,4,5-tetrahydropyridine-2,6-dicarboxylate/ delta1-Piperidine-2,6-dicarboxylate	C03972
thex2eACP	trans-Hex-2-enoyl-[acyl-carrier protein]	C17H29N2O8PRS	-1	7783-08-06		trans-Hex-2-enoyl-[acp]	C05748
thf	5,6,7,8-Tetrahydrofolate	C19H21N7O6	-2	135-16-0	C19H23N7O6	Tetrahydrofolic acid/ THF/ Tetrahydrofolate/ (6S)-Tetrahydrofolic acid/ (6S)-THFA/ (6S)-Tetrahydrofolate	C00101
thglu	Tetrahydropteroyltri-L-glutamate	C24H32N8O12	-2		C24H34N8O12		C04144
thp2c	2,3,4,5-Tetrahydropyridine-2-carboxylate	C6H8NO2	-1		C6H9NO2	(R)-2,3,4,5-Tetrahydropyridine-2-carboxylate/ delta-6-Piperideine-2-L-carboxylate	C00450
thr-L	L-Threonine	C4H9NO3	0	72-19-5	C4H9NO3	2-Amino-3-hydroxybutyric acid/ Thr	C00188
thrtrna	L-Threonyl-tRNA(Thr)	C4H8NO2R	1				C02992
thymd	Thymidine	C10H14N2O5	0	50-89-5		dT/ 2'-Deoxythymidine/ Deoxythymidine	C00214
tmrs2eACP	trans-Tetradec-2-enoyl-[acyl-carrier protein]	C25H45N2O8PRS	-1	7783-08-06		trans-Tetradec-2-enoyl-[acp]	C05760
toct2eACP	trans-Oct-2-enoyl-[acyl-carrier protein]	C19H33N2O8PRS	-1	7783-08-06		trans-Oct-2-enoyl-[acp]	C05751
toctd2eACP	trans-octadec-2-enoyl-[acyl-carrier protein]	C29H53N2O8PRS	-1			trans-octadec-2-enoyl-[acp]
tol	Toluene	C7H8	0	108-88-3		Toluene/ Methylbenzene/ Toluol	C01455
tpalm2eACP	trans-Hexadec-2-enoyl-[acyl-carrier protein]	C27H49N2O8PRS	-1	7783-08-06		trans-Hexadec-2-enoyl-[acp]	C05763
trdox	Oxidized thioredoxin	X	0				C00343
trdrd	Reduced thioredoxin	XH2	0				C00342
trnaala	tRNA(Ala)	R	0				C01635
trnaarg	tRNA(Arg)	R	0				C01636
trnaasp	tRNA(Asp)	R	0				C01638
trnacys	tRNA(Cys)	R	0				C01639
trnagln	tRNA(Gln)	R	0				C01640
trnaglu	tRNA (Glu)	R	0	None			C01641
trnagly	tRNA(Gly)	R	0				C01642
trnahis	tRNA(His)	R	0				C01643
trnaile	tRNA(Ile)	R	0				C01644
trnaleu	tRNA(Leu)	R	0				C01645
trnalys	tRNA(Lys)	R	0				C01646
trnamet	tRNA(Met)	R	0				C01647
trnaphe	tRNA(Phe)	R	0				C01648
trnapro	tRNA(Pro)	R	0				C01649
trnaser	tRNA(Ser)	R	0				C01650
trnathr	tRNA(Thr)	R	0				C01651
trnatyr	tRNA(Tyr)	R	0				C00787
trnaval	tRNA(Val)	R	0				C01653
trp-L	L-Tryptophan	C11H12N2O2	0	73-22-3	C11H12N2O2	(S)-alpha-amino-beta-(3-indolyl)-propionic acid	C00078
tsul	Thiosulfate	O3S2	-2		H2O3S2	Hyposulfite	C00320
ttdca	tetradecanoate (n-C14:0)	C14H27O2	-1	544-63-8	C14H28O2	emery 655;/ Myristic Acid;/ crodacid;/ n-tetradecoic acid;/ hystrene 9014/ neo-fat 14;/ hydrofol acid 1495;/ n-Tetradecanoic Acid;/ univol u 3165;/ 1-tridecanecarboxylic acid;/ myristic acid/ Myristic acid/ Tetradecanoate;/ Myristate	C06424
tyr-L	L-Tyrosine	C9H11NO3	0	60-18-4	C9H11NO3	(S)-3-(p-Hydroxyphenyl)alanine/ (S)-2-Amino-3-(p-hydroxyphenyl)propionic acid	C00082
tyrtrna	L-Tyrosyl-tRNA(Tyr)	C9H10NO2R	1				C02839
uaagmda	Undecaprenyl-diphospho-N-acetylmuramoyl-(N-acetylglucosamine)-L-ala-D-glu-meso-2,6-diaminopimeloyl-D-ala-D-ala	C95H152N8O28P2	-4		C95H156N8O28P2	Peptidoglycan Unit (tv)	C05898
uaccg	UDP-N-acetyl-3-O-(1-carboxyvinyl)-D-glucosamine	C20H26N3O19P2	-3		C20H29N3O19P2	UDP-N-acetyl-3-(1-carboxyvinyl)-D-glucosamine/ UDP-N-acetylglucosamine-3-O-pyruvateether/ common abbr: UDP-NAcGlc-enolpyruvate	C04631
uacgam	UDP-N-acetyl-D-glucosamine	C17H25N3O17P2	-2		C17H27N3O17P2	UDP-N-acetylglucosamine/ common abbr: UDP-NAcGlc/ UDP-GlcNAc	C00043
uagmda	Undecaprenyl-diphospho-N-acetylmuramoyl-L-alanyl-D-glutamyl-meso-2,6-diaminopimeloyl-D-alanyl-D-alanine	C87H139N7O23P2	-4		C87H143N7O23P2	N-acetylmuramoyl-L-alanyl-D-glutamyl-meso-2,6-diaminoheptane- D-alanyl-D-alanine-diphosphoundecaprenol	C05897
uama	UDP-N-acetylmuramoyl-L-alanine	C23H33N4O20P2	-3		C23H36N4O20P2	common abbr: UDP-NAcMur-(L)-Ala	C01212
uamag	UDP-N-acetylmuramoyl-L-alanyl-D-glutamate	C28H39N5O23P2	-4		C28H43N5O23P2		C00692
uamr	UDP-N-acetylmuramate	C20H28N3O19P2	-3		C20H31N3O19P2	UDP-MurNac/ common abbr: UDP-NAcMur	C01050
udcpdp	Undecaprenyl diphosphate	C55H89O7P2	-3		C55H92O7P2	Undecaprenyl pyrophosphate	C03543
udcpp	Undecaprenyl phosphate	C55H89O4P	-2		C55H91O4P		C00348
udp	UDP	C9H11N2O12P2	-3	58-98-0	C9H14N2O12P2	Uridine 5'-diphosphate/ uridine diphosphate/ 5'-uridylate diphosphate	C00015
udpg	UDPglucose	C15H22N2O17P2	-2		C15H24N2O17P2	UDP-D-glucose	C00029
ugmd	UDP-N-acetylmuramoyl-L-alanyl-D-gamma-glutamyl-meso-2,6-diaminopimelate	C35H51N7O26P2	-4		C35H55N7O26P2	UDP-N-acetylmuramoyl-L-alanyl-D-gamma-glutamyl-meso-2,6-diaminoheptanedioate/ UDP-MurNac-tripeptide	C04877
ugmda	UDP-N-acetylmuramoyl-L-alanyl-D-glutamyl-meso-2,6-diaminopimeloyl-D-alanyl-D-alanine	C41H61N9O28P2	-4		C41H65N9O28P2	UDP-N-acetylmuramoyl-L-alanyl-D-glutamyl-6-carboxy-L-lysyl-D-alanyl-D-alanine	C04882
ump	UMP	C9H11N2O9P	-2	58-97-9	C9H13N2O9P	Uridylic acid/ Uridine monophosphate/ Uridine 5'-monophosphate/ 5'Uridylic acid	C00105
uppg1	Uroporphyrinogen I	C40H36N4O16	-8		C40H44N4O16		C05766
uppg3	Uroporphyrinogen III	C40H36N4O16	-8	1976-85-8	C40H44N4O16		C01051
ura	Uracil	C4H4N2O2	0	66-22-8		2,4-dioxy pyrimidine/ 2,4-Dihydroxypyrimidine/ U/ 2,4(1H,3H)-Pyrimidinedione	C00106
urate	Urate	C5H4N4O3	0	69-93-2		2,6,8-trioxypurine/ Uric oxide/ Lithic acid/ 8-Hydroxyxanthine/ Uric acid	C00366
urcan	Urocanate	C6H5N2O2	-1	104-98-3	C6H6N2O2	2-Propenoic acid/ 4-Imidazoleacrylic acid/ Urocanic acid	C00785
urea	Urea	CH4N2O	0	57-13-6		Carbamide/ Carbonyl diamine/ Carbamimidic acid/ aquadrate/ Isourea	C00086
uri	Uridine	C9H12N2O6	0	58-96-8			C00299
utp	UTP	C9H11N2O15P3	-4	63-39-8	C9H15N2O15P3	Uridine 5'-triphosphate/ Uridine triphosphate/ rUTP/ 5'-uridylate triphosphate	C00075
val-L	L-Valine	C5H11NO2	0	72-18-4	C5H11NO2	2-Amino-3-methylbutyric acid/ 2-Aminoisovaleric acid/ Val	C00183
valtrna	L-Valyl-tRNA(Val)	C5H10NOR	1				C02554
vanln	Vanillin	C8H8O3	0	121-33-5	C8H8O3	4-Hydroxy-3-methoxy-benzaldehyde/ Vanillaldehyde/ 4-Hydroxy-3-methoxybenzaldehyde	C00755
vanlt	Vanillate	C8H7O4	-1	121-34-6	C8H8O4	Vanillate/ 4-Hydroxy-3-methoxybenzoate/ 4-Hydroxy-3-methoxybenzoic acid	C06672
xan	Xanthine	C5H4N4O2	0	69-89-6		2,6-Dioxopurine	C00385
xmp	Xanthosine 5'-phosphate	C10H11N4O9P	-2	523-98-8	C10H13N4O9P	XMP/ Xanthylic acid/ (9-D-Ribosylxanthine)-5'-phosphate	C00655
xtsn	Xanthosine	C10H12N4O6	0	146-80-5			C01762
xu5p-D	D-Xylulose 5-phosphate	C5H9O8P	-2	None	C5H11O8P		C00231
