# Supplementary material for: A genome-scale metabolic reconstruction of Pseudomonas putida KT2440: iJN746 as a cell factory
Source: BMC Syst Biol. 2008 Sep 16;2:79. doi: 10.1186/1752-0509-2-79 (PMC2569920; doi:10.1186/1752-0509-2-79)
Supplement: Additional file 9 — Table S8. List of the reactions contain in iJN746. The file details the reactions account in the metabolic reconstruction. The official name, the equation of the reaction, the subsystem, the EC number and de GPR association is shown. [file 1752-0509-2-79-S9.xls]

## Sheet: Additional file 9
abbreviation	official name	equation	subsystem	EC number	protein gene association	gene association	protein association
NADPHQR2	NADPH Quinone Reductase (Ubiquinone-8)	[c] : h + nadph + q8 --> nadp + q8h2	others	1.6.99.6	( Qor-kt2 (PP_3606) ) or ( Qor-kt1 (PP_0072) )	( PP_3606 or PP_0072 )	( Qor-kt2 ) or ( Qor-kt1 )
ALAR	alanine racemase	[c] : ala-L <==> ala-D	Alanine and Aspartate Metabolism	5.1.1.1	DadX (PP_5269)	PP_5269	DadX
ALATA_L	L-alanine transaminase	[c] : akg + ala-L <==> glu-L + pyr	Alanine and Aspartate Metabolism	2.6.1.2
ALATRS	Alanyl-tRNA synthetase	[c] : ala-L + atp + trnaala --> alatrna + amp + ppi	Alanine and Aspartate Metabolism	6.1.1.7	AlaS (PP_4474)	PP_4474	AlaS
ASNN	L-asparaginase	[c] : asn-L + h2o --> asp-L + nh4	Alanine and Aspartate Metabolism	3.5.1.1	Ans-kt (PP_0495)	PP_0495	Ans-kt
ASPO1	L-aspartate oxidase	[c] : asp-L + h2o + o2 --> h2o2 + nh4 + oaa	Alanine and Aspartate Metabolism	1.4.3.16	NadB (PP_1426)	PP_1426	NadB
ASPT	L-aspartase	[c] : asp-L --> fum + nh4	Alanine and Aspartate Metabolism	4.3.1.1	AspA (PP_5338)	PP_5338	AspA
ASPTRS	Aspartyl-tRNA synthetase	[c] : asp-L + atp + trnaasp --> amp + asptrna + ppi	Alanine and Aspartate Metabolism	6.1.1.12	AspS (PP_1213)	PP_1213	AspS
ASNS1	asparagine synthase (glutamine-hydrolysing)	[c] : asp-L + atp + gln-L + h2o --> amp + asn-L + glu-L + h + ppi	Alanine and Aspartate Metabolism	6.3.5.4	AsnBkt (PP_1750)	PP_1750	AsnBkt
G1PACT	glucosamine-1-phosphate N-acetyltransferase	[c] : accoa + gam1p --> acgam1p + coa + h	Aminosugar Metabolism	2.3.1.157	GlmU (PP_5411)	PP_5411	GlmU
PGAMT	phosphoglucosamine mutase	[c] : gam1p <==> gam6p	Aminosugar Metabolism	5.4.2.10	GlmM1 (PP_4716)	PP_4716	GlmM1
UAGCVT	UDP-N-acetylglucosamine 1-carboxyvinyltransferase	[c] : pep + uacgam --> pi + uaccg	Aminosugar Metabolism	2.5.1.7	MurA (PP_0964)	PP_0964	MurA
UAGDP	UDP-N-acetylglucosamine diphosphorylase	[c] : acgam1p + h + utp --> ppi + uacgam	Aminosugar Metabolism	2.7.7.23	GlmU (PP_5411)	PP_5411	GlmU
UAPGR	UDP-N-acetylenolpyruvoylglucosamine reductase	[c] : h + nadph + uaccg --> nadp + uamr	Aminosugar Metabolism	1.1.1.158	MurB (PP_1904)	PP_1904	MurB
ARGD	Arginine Deiminase	[c] : arg-L + h2o --> citr-L + nh4	Arginine and Proline Metabolism	3.5.3.6	ArcA (PP_1001)	PP_1001	ArcA
ARGDC	arginine decarboxylase	[c] : arg-L + h --> agm + co2	Arginine and Proline Metabolism	4.1.1.19	SpeA (PP_0567)	PP_0567	SpeA
ARGSL	argininosuccinate lyase	[c] : argsuc <==> arg-L + fum	Arginine and Proline Metabolism	4.3.2.1	ArgH (PP_0184)	PP_0184	ArgH
ARGSS	argininosuccinate synthase	[c] : asp-L + atp + citr-L --> amp + argsuc + h + ppi	Arginine and Proline Metabolism	6.3.4.5	ArgG (PP_1088)	PP_1088	ArgG
ARGTRS	Arginyl-tRNA synthetase	[c] : arg-L + atp + trnaarg --> amp + argtrna + ppi	Arginine and Proline Metabolism	6.1.1.19	ArgS (PP_5089)	PP_5089	ArgS
ARUH	L-Arginine pyruvate transaminase	[c] : arg-L + pyr <==> ala-L + oxoarg-L	Arginine and Proline Metabolism		AspC (PP_3721)	PP_3721	AspC
AST	Arginine succinyltransferase	[c] : arg-L + succoa --> coa + h + sucarg	Arginine and Proline Metabolism	2.3.1.109	AruFG ( PP_4479 and PP_4480 )	( PP_4479 and PP_4480 )	AruFG
G5SADr	L-glutamate 5-semialdehyde dehydratase, reversible	[c] : glu5sa <==> 1pyr5c + h + h2o	Arginine and Proline Metabolism
G5SD	glutamate-5-semialdehyde dehydrogenase	[c] : glu5p + h + nadph --> glu5sa + nadp + pi	Arginine and Proline Metabolism	1.2.1.41	ProA (PP_4811)	PP_4811	ProA
GDBTALDH	4-Guanidinobutanoate	[c] : gdbtal + h2o + nad --> 4gudbutn + (2) h + nadh	Arginine and Proline Metabolism		KauB (PP_5278)	PP_5278	KauB
GLYBabcpp	Glycine betaine transport via ABC system (periplasm)	atp[c] + glyb[p] + h2o[c] --> adp[c] + glyb[c] + h[c] + pi[c]	Arginine and Proline Metabolism		( ProU-kt1 ( PP_0294 and PP_0295 and PP_0296 ) ) or ( OpuBA (PP_0868) and OpuBB ( PP_0869 ) or ( PP_0871 ) and OpuBC (PP_0870) )	( ( PP_0294 and PP_0295 and PP_0296 ) or ( PP_0868 and ( PP_0869 or PP_0871 ) and PP_0870 ) )	( ProU-kt1 ) or ( OpuBA and OpuBB and OpuBC )
GUDBUTNAH	4-guanidinobutanoate amidinohydrolase	[c] : 4gudbutn + h2o --> 4abut + urea	Arginine and Proline Metabolism	3.5.3.7	GbuA (PP_4523)	PP_4523	GbuA
OARGDC	Oxoarginine decarboxylase	[c] : h + oxoarg-L --> co2 + gdbtal	Arginine and Proline Metabolism		AruI (PP_1394)	PP_1394	AruI
ORNCD	ornithine cyclodeaminase	[c] : orn --> nh4 + pro-L	Arginine and Proline Metabolism	4.3.1.12	( Ocdch1 (PP_3190) ) or ( Ocd (PP_3533) ) or ( Ocdch2 (PP_4431) )	( PP_3190 or PP_3533 or PP_4431 )	( Ocdch1 ) or ( Ocd ) or ( Ocdch2 )
P5CD	1-pyrroline-5-carboxylate dehydrogenase	[c] : 1pyr5c + (2) h2o + nad --> glu-L + h + nadh	Arginine and Proline Metabolism	1.5.1.12	PutA (PP_4947)	PP_4947	PutA
P5CR	pyrroline-5-carboxylate reductase	[c] : 1pyr5c + (2) h + nadph --> nadp + pro-L	Arginine and Proline Metabolism	1.5.1.2	ProC-2 (PP_5095)	PP_5095	ProC-2
PROD2	Proline dehydrogenase	[c] : fad + pro-L --> 1pyr5c + fadh2 + h	Arginine and Proline Metabolism	1.5.99.8	PutA (PP_4947)	PP_4947	PutA
PROTRS	Prolyl-tRNA synthetase	[c] : atp + pro-L + trnapro --> amp + ppi + protrna	Arginine and Proline Metabolism	6.1.1.15	ProS (PP_1205)	PP_1205	ProS
PROabcpp	L-proline transport via ABC system (periplasm)	atp[c] + h2o[c] + pro-L[p] --> adp[c] + h[c] + pi[c] + pro-L[c]	Arginine and Proline Metabolism		( ProU-kt1 ( PP_0294 and PP_0295 and PP_0296 ) ) or ( ProU-kt2 ( PP_2774 and PP_2775 ) ) or ( AapJ (PP_1297) and AapM (PP_1299) and AapP (PP_1300) and AapQ (PP_1298) ) or ( OpuBA (PP_0868) and OpuBB ( PP_0869 ) or ( PP_0871 ) and OpuBC (PP_0870) )	( ( PP_0294 and PP_0295 and PP_0296 ) or ( PP_2774 and PP_2775 ) or ( PP_1297 and PP_1299 and PP_1300 and PP_1298 ) or ( PP_0868 and ( PP_0869 or PP_0871 ) and PP_0870 ) )	( ProU-kt1 ) or ( ProU-kt2 ) or ( AapJ and AapM and AapP and AapQ ) or ( OpuBA and OpuBB and OpuBC )
PROt2pp	L-proline transport in via proton symport (periplam)	h[p] + pro-L[p] --> h[c] + pro-L[c]	Arginine and Proline Metabolism		( ProP-kt1 (PP_2914) ) or ( ProY-kt (PP_5031) )	( PP_2914 or PP_5031 )	( ProP-kt1 ) or ( ProY-kt )
PROt4pp	Na+/Proline-L symporter (periplasm)	na1[p] + pro-L[p] --> na1[c] + pro-L[c]	Arginine and Proline Metabolism		PutPec (PP_4946)	PP_4946	PutPec
SADH	Succinylarginine dihydrolase	[c] : (2) h + (2) h2o + sucarg --> co2 + (2) nh4 + sucorn	Arginine and Proline Metabolism	2.6.1.69	AstB (PP_4477)	PP_4477	AstB
SGDS	Succinylglutamate desuccinylase	[c] : h2o + sucglu --> glu-L + succ	Arginine and Proline Metabolism		AruE (PP_4475)	PP_4475	AruE
SGSAD	Succinylglutamic semialdehyde dehydrogenase	[c] : h2o + nad + sucgsa --> (2) h + nadh + sucglu	Arginine and Proline Metabolism		AruD (PP_4478)	PP_4478	AruD
SOTA	Succinylornithine transaminase	[c] : akg + sucorn --> glu-L + sucgsa	Arginine and Proline Metabolism		AruC (PP_4481)	PP_4481	AruC
SPMS	spermidine synthase	[c] : ametam + ptrc --> 5mta + h + spmd	Arginine and Proline Metabolism	2.5.1.16
3,4DHBZ1t(pp)	3,4-dihidroxy benzoate reversible trasporter via proton symport.	34dhbz[p] + h[p] <==> 34dhbz[c] + h[c]	B-Ketoadipate pathway		PcaK (PP_1376)	PP_1376	PcaK
3,4DHBZt2	Protocatechuate outher membrane transport	34dhbz[e] <==> 34dhbz[p]	B-Ketoadipate pathway		PcaP (PP_1382)	PP_1382	PcaP
3OADPCOAT	3-oxoadipate CoA-transferase	[c] : 3oxoadp + succoa --> oxadpcoa + succ	B-Ketoadipate pathway	2.8.3.6	PcaIJ ( PP_3951 and PP_3952 )	( PP_3951 and PP_3952 )	PcaIJ
3OXCOAT	3-oxoadipyl-CoA thiolase	[c] : coa + oxadpcoa --> accoa + succoa	B-Ketoadipate pathway		( PcaF (PP_1377) ) or ( PaaE (PP_3280) )	( PP_1377 or PP_3280 )	( PcaF ) or ( PaaE )
3OXOADPt(pp)	3-oxoadipate MFS transporter	3oxoadp[p] + h[p] <==> 3oxoadp[c] + h[c]	B-Ketoadipate pathway		PcaT (PP_1378)	PP_1378	PcaT
4CMCOAS	feruloyl coenzyme A synthetase (AMP-forming)	[c] : T4hcinnm + atp + coa --> 4cmcoa + amp + ppi	B-Ketoadipate pathway	6.2.1.12	Fcs (PP_3356)	PP_3356	Fcs
4CMLCL-kt	4-carboxymuconolactone decarboxylase	[c] : 4cml + h --> 5odhf2a + co2	B-Ketoadipate pathway	4.1.1.44	PcaC (PP_1381)	PP_1381	PcaC
4HBHYOX	4-hydroxybenzoate,NADPH:oxygen oxidoreductase (3-hydroxylating)	[c] : 4hbz + h + nadph + o2 --> 34dhbz + h2o + nadp	B-Ketoadipate pathway	1.14.13.2	PobA (PP_3537)	PP_3537	PobA
BZ12DOX	benzoate 1,2-dioxygenase	[c] : bz + h + nadh + o2 --> bz12diol + nad	B-Ketoadipate pathway	1.14.12.10	( BenABC ( PP_3161 and PP_3162 and PP_3163 ) ) or ( XylX (pWW0_102) and XylY (pWW0_101) and XylZ (pWW0_100) )	( ( PP_3161 and PP_3162 and PP_3163 ) or ( pWW0_102 and pWW0_101 and pWW0_100 ) )	( BenABC ) or ( XylX and XylY and XylZ )
BZDIOLDH	1,2-dihydrodihydroxybenzoate dehydrogenase	[c] : bz12diol + nad --> catechol + co2 + nadh	B-Ketoadipate pathway	1.3.1.25	( BenD (PP_3164) ) or ( XylL (pWW0_099) )	( PP_3164 or pWW0_099 )	( BenD ) or ( XylL )
BZt1	Benzoate proton symport periplasm	bz[p] + h[p] <==> bz[c] + h[c]	B-Ketoadipate pathway		( BenK (PP_3165) ) or ( DctA (PP_1188) )	( PP_3165 or PP_1188 )	( BenK ) or ( DctA )
BZt3	Benzoate transport. Outher membrane porin.	bz[e] <==> bz[p]	B-Ketoadipate pathway		BenF (PP_3168)	PP_3168	BenF
CACOAHA	Enoyl-CoA hydratase/aldolase	[c] : caffcoa + h2o --> 34dhbald + accoa	B-Ketoadipate pathway		Ech (PP_3358)	PP_3358	Ech
CAFFCOA	feruloyl coenzyme A synthetase (AMP forming)	[c] : 34dhcinm + atp + coa --> amp + caffcoa + ppi	B-Ketoadipate pathway	6.2.1.12	Fcs (PP_3356)	PP_3356	Fcs
CATDOX	catechol 1,2-dioxygenase;	[c] : catechol + o2 --> ccmuac + (2) h	B-Ketoadipate pathway	1.13.11.1	( CatA2 (PP_3166) ) or ( CatA (PP_3713) )	( PP_3166 or PP_3713 )	( CatA2 ) or ( CatA )
COALCDH	coniferyl-alcohol dehydrogenase	[c] : confrl + nad --> conialdh + h + nadh	B-Ketoadipate pathway
COALDDH	coniferyl aldehyde dehydrogenase	[c] : conialdh + h2o + nad --> fer + (2) h + nadh	B-Ketoadipate pathway		CalB (PP_5120)	PP_5120	CalB
COCOAHA	Enoyl-CoA hydratase/aldolase	[c] : 4cmcoa + h2o --> 4hbald + accoa	B-Ketoadipate pathway		Ech (PP_3358)	PP_3358	Ech
DHSKDH	dehydroshikimate dehydratase	[c] : 3dhsk --> 34dhbz + h2o	B-Ketoadipate pathway		QuiC (PP_2554)	PP_2554	QuiC
FCOAHA	enoyl-coa hydratase/aldolase	[c] : ferulcoa + h2o --> accoa + vanln	B-Ketoadipate pathway	4.1.2.41	Ech (PP_3358)	PP_3358	Ech
FERULCOAS	feruloyl coenzyme A synthetase (AMP forming)	[c] : atp + coa + fer --> amp + ferulcoa + ppi	B-Ketoadipate pathway	6.2.1.12	Fcs (PP_3356)	PP_3356	Fcs
MUCCY-kt	3-carboxy-cis,cis-muconate cycloisomerase	[c] : CCbuttc + h --> 4cml	B-Ketoadipate pathway	5.5.1.2	PcaB (PP_1379)	PP_1379	PcaB
MUCCYCI	muconate cycloisomerase	[c] : ccmuac + h <==> mucl	B-Ketoadipate pathway	5.5.1.1	CatB (PP_3715)	PP_3715	CatB
MUCLI	mucolactone isomerase	[c] : mucl <==> 5odhf2a	B-Ketoadipate pathway	5.3.3.4	CatC (PP_3714)	PP_3714	CatC
OXOAEL	3-oxoadipate enol-lactone hydrolase	[c] : 5odhf2a + h2o --> 3oxoadp + h	B-Ketoadipate pathway	3.1.1.24	PcaD (PP_1380)	PP_1380	PcaD
PCADYOX	protocatechuate 3,4-dioxygenase	[c] : 34dhbz + o2 --> CCbuttc + (2) h	B-Ketoadipate pathway	1.13.11.3	PcaGH ( PP_4655 and PP_4656 )	( PP_4655 and PP_4656 )	PcaGH
QUIDH	quinate dehydrogenase (pyrroloquinoline-quinone)	[c] : pqq + quin-kt --> 3dhq + pqqh2	B-Ketoadipate pathway	1.1.99.25	QuiA (PP_3569)	PP_3569	QuiA
UHBZ1t(pp)	4-hydroxy benzoate reversible transport via proton symport (periplasm)	4hbz[p] + h[p] <==> 4hbz[c] + h[c]	B-Ketoadipate pathway		PcaK (PP_1376)	PP_1376	PcaK
VNDH	Vanillin:NAD oxidoreductase	[c] : h2o + nad + vanln --> (2) h + nadh + vanlt	B-Ketoadipate pathway	1.2.1.67	Vdh (PP_3357)	PP_3357	Vdh
VNDH-2	vanillin:NAD oxidoreductase (4hbald)	[c] : 4hbald + h2o + nad --> 4hbz + (2) h + nadh	B-Ketoadipate pathway	1.2.1.67	Vdh (PP_3357)	PP_3357	Vdh
VNDH-3	Vanillin: NAD oxidoreductase (34dhbald)	[c] : 34dhbald + h2o + nad --> 34dhbz + (2) h + nadh	B-Ketoadipate pathway	1.2.1.67	Vdh (PP_3357)	PP_3357	Vdh
VNTDM	vanillate:oxygen oxidoreductase (demethylating)	[c] : h + nadh + o2 + vanlt --> 34dhbz + fald + h2o + nad	B-Ketoadipate pathway		VanAB ( PP_3736 and PP_3737 )	( PP_3736 and PP_3737 )	VanAB
CYSS	cysteine synthase	[c] : acser + h2s --> ac + cys-L + h	Cysteine Metabolism		( CysK (PP_4571) ) or ( CysM (PP_1654) )	( PP_4571 or PP_1654 )	( CysK ) or ( CysM )
CYSS2	cysteine synthase (S-sulfo-L-cysteine)	[c] : acser + tsul --> ac + scys-L	Cysteine Metabolism		CysM (PP_1654)	PP_1654	CysM
CYSTRS	Cysteinyl-tRNA synthetase	[c] : atp + cys-L + trnacys --> amp + cystrna + ppi	Cysteine Metabolism	6.1.1.16	CysS (PP_2905)	PP_2905	CysS
SCYSSL	S-sulfo-L-cysteine sulfite lyase	[c] : (2) gthrd + scys-L <==> cys-L + gthox + h + so3	Cysteine Metabolism
SERAT	serine O-acetyltransferase	[c] : accoa + ser-L <==> acser + coa	Cysteine Metabolism	2.3.1.30	CysE (PP_0840)	PP_0840	CysE
3HAD100	3-hydroxyacyl-[acyl-carrier-protein] dehydratase (n-C10:0)	[c] : 3hdecACP --> h2o + tdec2eACP	Fatty Acid Biosynthesis	4.2.1.60	( FabA (PP_4174) ) or ( FabZ-kt (PP_1602) )	( PP_4174 or PP_1602 )	( FabA ) or ( FabZ-kt )
3HAD120	3-hydroxyacyl-[acyl-carrier-protein] dehydratase (n-C12:0)	[c] : 3hddecACP --> h2o + tddec2eACP	Fatty Acid Biosynthesis	4.2.1.61	( FabA (PP_4174) ) or ( FabZ-kt (PP_1602) )	( PP_4174 or PP_1602 )	( FabA ) or ( FabZ-kt )
3HAD121	3-hydroxyacyl-[acyl-carrier-protein] dehydratase (n-C12:1)	[c] : 3hcddec5eACP --> h2o + t3c5ddeceACP	Fatty Acid Biosynthesis	4.2.1.61	( FabA (PP_4174) ) or ( FabZ-kt (PP_1602) )	( PP_4174 or PP_1602 )	( FabA ) or ( FabZ-kt )
3HAD140	3-hydroxyacyl-[acyl-carrier-protein] dehydratase (n-C14:0)	[c] : 3hmrsACP --> h2o + tmrs2eACP	Fatty Acid Biosynthesis	4.2.1.61	( FabA (PP_4174) ) or ( FabZ-kt (PP_1602) )	( PP_4174 or PP_1602 )	( FabA ) or ( FabZ-kt )
3HAD141	3-hydroxyacyl-[acyl-carrier-protein] dehydratase (n-C14:1)	[c] : 3hcmrs7eACP --> h2o + t3c7mrseACP	Fatty Acid Biosynthesis	4.2.1.61	( FabA (PP_4174) ) or ( FabZ-kt (PP_1602) )	( PP_4174 or PP_1602 )	( FabA ) or ( FabZ-kt )
3HAD160	3-hydroxyacyl-[acyl-carrier-protein] dehydratase (n-C16:0)	[c] : 3hpalmACP --> h2o + tpalm2eACP	Fatty Acid Biosynthesis	4.2.1.61	( FabA (PP_4174) ) or ( FabZ-kt (PP_1602) )	( PP_4174 or PP_1602 )	( FabA ) or ( FabZ-kt )
3HAD161	3-hydroxyacyl-[acyl-carrier-protein] dehydratase (n-C16:1)	[c] : 3hcpalm9eACP --> h2o + t3c9palmeACP	Fatty Acid Biosynthesis	4.2.1.61	( FabA (PP_4174) ) or ( FabZ-kt (PP_1602) )	( PP_4174 or PP_1602 )	( FabA ) or ( FabZ-kt )
3HAD180	3-hydroxyacyl-[acyl-carrier-protein] dehydratase (n-C18:0)	[c] : 3hoctaACP --> h2o + toctd2eACP	Fatty Acid Biosynthesis	4.2.1.61	( FabA (PP_4174) ) or ( FabZ-kt (PP_1602) )	( PP_4174 or PP_1602 )	( FabA ) or ( FabZ-kt )
3HAD181	3-hydroxyacyl-[acyl-carrier-protein] dehydratase (n-C18:1)	[c] : 3hcvac11eACP --> h2o + t3c11vaceACP	Fatty Acid Biosynthesis	4.2.1.61	( FabA (PP_4174) ) or ( FabZ-kt (PP_1602) )	( PP_4174 or PP_1602 )	( FabA ) or ( FabZ-kt )
3HAD40	3-hydroxyacyl-[acyl-carrier-protein] dehydratase (n-C4:0)	[c] : 3haACP --> but2eACP + h2o	Fatty Acid Biosynthesis	4.2.1.58	( FabA (PP_4174) ) or ( FabZ-kt (PP_1602) )	( PP_4174 or PP_1602 )	( FabA ) or ( FabZ-kt )
3HAD60	3-hydroxyacyl-[acyl-carrier-protein] dehydratase (n-C6:0)	[c] : 3hhexACP --> h2o + thex2eACP	Fatty Acid Biosynthesis	4.2.1.58	( FabA (PP_4174) ) or ( FabZ-kt (PP_1602) )	( PP_4174 or PP_1602 )	( FabA ) or ( FabZ-kt )
3HAD80	3-hydroxyacyl-[acyl-carrier-protein] dehydratase (n-C8:0)	[c] : 3hoctACP --> h2o + toct2eACP	Fatty Acid Biosynthesis	4.2.1.58	( FabA (PP_4174) ) or ( FabZ-kt (PP_1602) )	( PP_4174 or PP_1602 )	( FabA ) or ( FabZ-kt )
3OAR100	3-oxoacyl-[acyl-carrier-protein] reductase (n-C10:0)	[c] : 3odecACP + h + nadph <==> 3hdecACP + nadp	Fatty Acid Biosynthesis	1.1.1.100	FabG (PP_1914)	PP_1914	FabG
3OAR120	3-oxoacyl-[acyl-carrier-protein] reductase (n-C12:0)	[c] : 3oddecACP + h + nadph <==> 3hddecACP + nadp	Fatty Acid Biosynthesis	1.1.1.100	FabG (PP_1914)	PP_1914	FabG
3OAR121	3-oxoacyl-[acyl-carrier-protein] reductase (n-C12:1)	[c] : 3ocddec5eACP + h + nadph --> 3hcddec5eACP + nadp	Fatty Acid Biosynthesis	1.1.1.100	FabG (PP_1914)	PP_1914	FabG
3OAR140	3-oxoacyl-[acyl-carrier-protein] reductase (n-C14:0)	[c] : 3omrsACP + h + nadph <==> 3hmrsACP + nadp	Fatty Acid Biosynthesis	1.1.1.100	FabG (PP_1914)	PP_1914	FabG
3OAR141	3-oxoacyl-[acyl-carrier-protein] reductase (n-C14:1)	[c] : 3ocmrs7eACP + h + nadph --> 3hcmrs7eACP + nadp	Fatty Acid Biosynthesis	1.1.1.100	FabG (PP_1914)	PP_1914	FabG
3OAR160	3-oxoacyl-[acyl-carrier-protein] reductase (n-C16:0)	[c] : 3opalmACP + h + nadph <==> 3hpalmACP + nadp	Fatty Acid Biosynthesis	1.1.1.100	FabG (PP_1914)	PP_1914	FabG
3OAR161	3-oxoacyl-[acyl-carrier-protein] reductase (n-C16:1)	[c] : 3ocpalm9eACP + h + nadph --> 3hcpalm9eACP + nadp	Fatty Acid Biosynthesis	1.1.1.100	FabG (PP_1914)	PP_1914	FabG
3OAR180	3-oxoacyl-[acyl-carrier-protein] reductase (n-C18:0)	[c] : 3ooctdACP + h + nadph <==> 3hoctaACP + nadp	Fatty Acid Biosynthesis	1.1.1.100	FabG (PP_1914)	PP_1914	FabG
3OAR181	3-oxoacyl-[acyl-carrier-protein] reductase (n-C18:1)	[c] : 3ocvac11eACP + h + nadph --> 3hcvac11eACP + nadp	Fatty Acid Biosynthesis	1.1.1.100	FabG (PP_1914)	PP_1914	FabG
3OAR40	3-oxoacyl-[acyl-carrier-protein] reductase (n-C4:0)	[c] : actACP + h + nadph <==> 3haACP + nadp	Fatty Acid Biosynthesis	1.1.1.100	FabG (PP_1914)	PP_1914	FabG
3OAR60	3-oxoacyl-[acyl-carrier-protein] reductase (n-C6:0)	[c] : 3ohexACP + h + nadph <==> 3hhexACP + nadp	Fatty Acid Biosynthesis	1.1.1.100	FabG (PP_1914)	PP_1914	FabG
3OAR80	3-oxoacyl-[acyl-carrier-protein] reductase (n-C8:0)	[c] : 3ooctACP + h + nadph <==> 3hoctACP + nadp	Fatty Acid Biosynthesis	1.1.1.100	FabG (PP_1914)	PP_1914	FabG
3OAS100	3-oxoacyl-[acyl-carrier-protein] synthase (n-C10:0)	[c] : h + malACP + ocACP --> 3odecACP + ACP + co2	Fatty Acid Biosynthesis	2.3.1.41	( FabF (PP_1916) ) or ( FabB (PP_4175) )	( PP_1916 or PP_4175 )	( FabF ) or ( FabB )
3OAS120	3-oxoacyl-[acyl-carrier-protein] synthase (n-C12:0)	[c] : dcaACP + h + malACP --> 3oddecACP + ACP + co2	Fatty Acid Biosynthesis	2.3.1.41	( FabF (PP_1916) ) or ( FabB (PP_4175) )	( PP_1916 or PP_4175 )	( FabF ) or ( FabB )
3OAS121	3-oxoacyl-[acyl-carrier-protein] synthase (n-C12:1)	[c] : cdec3eACP + h + malACP --> 3ocddec5eACP + ACP + co2	Fatty Acid Biosynthesis	2.3.1.41	FabB (PP_4175)	PP_4175	FabB
3OAS140	3-oxoacyl-[acyl-carrier-protein] synthase (n-C14:0)	[c] : ddcaACP + h + malACP --> 3omrsACP + ACP + co2	Fatty Acid Biosynthesis	2.3.1.41	( FabF (PP_1916) ) or ( FabB (PP_4175) )	( PP_1916 or PP_4175 )	( FabF ) or ( FabB )
3OAS141	3-oxoacyl-[acyl-carrier-protein] synthase (n-C14:1)	[c] : cddec5eACP + h + malACP --> 3ocmrs7eACP + ACP + co2	Fatty Acid Biosynthesis	2.3.1.41	FabB (PP_4175)	PP_4175	FabB
3OAS160	3-oxoacyl-[acyl-carrier-protein] synthase (n-C16:0)	[c] : h + malACP + myrsACP --> 3opalmACP + ACP + co2	Fatty Acid Biosynthesis	2.3.1.41	( FabF (PP_1916) ) or ( FabB (PP_4175) )	( PP_1916 or PP_4175 )	( FabF ) or ( FabB )
3OAS161	3-oxoacyl-[acyl-carrier-protein] synthase (n-C16:1)	[c] : h + malACP + tdeACP --> 3ocpalm9eACP + ACP + co2	Fatty Acid Biosynthesis	2.3.1.41	FabB (PP_4175)	PP_4175	FabB
3OAS180	3-oxoacyl-[acyl-carrier-protein] synthase (n-C18:0)	[c] : h + malACP + palmACP --> 3ooctdACP + ACP + co2	Fatty Acid Biosynthesis	2.3.1.41	FabB (PP_4175)	PP_4175	FabB
3OAS181	3-oxoacyl-[acyl-carrier-protein] synthase (n-C18:1)	[c] : h + hdeACP + malACP --> 3ocvac11eACP + ACP + co2	Fatty Acid Biosynthesis	2.3.1.41	FabB (PP_4175)	PP_4175	FabB
3OAS60	3-oxoacyl-[acyl-carrier-protein] synthase (n-C6:0)	[c] : butACP + h + malACP --> 3ohexACP + ACP + co2	Fatty Acid Biosynthesis	2.3.1.41	( FabF (PP_1916) ) or ( FabB (PP_4175) )	( PP_1916 or PP_4175 )	( FabF ) or ( FabB )
3OAS80	3-oxoacyl-[acyl-carrier-protein] synthase (n-C8:0)	[c] : h + hexACP + malACP --> 3ooctACP + ACP + co2	Fatty Acid Biosynthesis	2.3.1.41	( FabF (PP_1916) ) or ( FabB (PP_4175) )	( PP_1916 or PP_4175 )	( FabF ) or ( FabB )
ACCOACr	acetyl-CoA carboxylase, reversible reaction	[c] : accoa + atp + hco3 <==> adp + h + malcoa + pi	Fatty Acid Biosynthesis	6.4.1.2	( AccA (PP_1607) and AccB (PP_0559) and AccC-kt1 (PP_0558) and AccD (PP_1996) )	( PP_1607 and PP_0559 and PP_0558 and PP_1996 )	( AccA and AccB and AccC-kt1 and AccD )
ACOATA	Acetyl-CoA ACP transacylase	[c] : ACP + accoa <==> acACP + coa	Fatty Acid Biosynthesis	2.3.1.38	FabB (PP_4175)	PP_4175	FabB
CFAS160E	cyclopropane fatty acid synthase (Phosphatidylethanolamine, n-C16:0)	[c] : (2) amet + pe161 --> (2) ahcys + cpe160 + (2) h	Fatty Acid Biosynthesis	2.1.1.79	Cfa (PP_2734)	PP_2734	Cfa
CFAS160G	cyclopropane fatty acid synthase (Phosphatidylglycerol, n-C16:0)	[c] : (2) amet + pg161 --> (2) ahcys + cpg160 + (2) h	Fatty Acid Biosynthesis	2.1.1.79	Cfa (PP_2734)	PP_2734	Cfa
CFAS180E	cyclopropane fatty acid synthase (Phosphatidylethanolamine, n-C18:0)	[c] : (2) amet + pe181 --> (2) ahcys + cpe180 + (2) h	Fatty Acid Biosynthesis	2.1.1.79	Cfa (PP_2734)	PP_2734	Cfa
CFAS180G	cyclopropane fatty acid synthase (Phosphatidylglycerol, n-C18:0)	[c] : (2) amet + pg181 --> (2) ahcys + cpg180 + (2) h	Fatty Acid Biosynthesis	2.1.1.79	Cfa (PP_2734)	PP_2734	Cfa
EAR100y	enoyl-[acyl-carrier-protein] reductase (NADPH) (n-C10:0)	[c] : h + nadph + tdec2eACP --> dcaACP + nadp	Fatty Acid Biosynthesis	1.3.1.10
EAR120y	enoyl-[acyl-carrier-protein] reductase (NADPH) (n-C12:0)	[c] : h + nadph + tddec2eACP --> ddcaACP + nadp	Fatty Acid Biosynthesis	1.3.1.10
EAR121y	enoyl-[acyl-carrier-protein] reductase (NADPH) (n-C12:1)	[c] : h + nadph + t3c5ddeceACP --> cddec5eACP + nadp	Fatty Acid Biosynthesis	1.3.1.10
EAR140y	enoyl-[acyl-carrier-protein] reductase (NADPH) (n-C14:0)	[c] : h + nadph + tmrs2eACP --> myrsACP + nadp	Fatty Acid Biosynthesis	1.3.1.10
EAR141y	enoyl-[acyl-carrier-protein] reductase (NADPH) (n-C14:1)	[c] : h + nadph + t3c7mrseACP --> nadp + tdeACP	Fatty Acid Biosynthesis	1.3.1.10
EAR160y	enoyl-[acyl-carrier-protein] reductase (NADPH) (n-C16:0)	[c] : h + nadph + tpalm2eACP --> nadp + palmACP	Fatty Acid Biosynthesis	1.3.1.10
EAR161y	enoyl-[acyl-carrier-protein] reductase (NADPH) (n-C16:1)	[c] : h + nadph + t3c9palmeACP --> hdeACP + nadp	Fatty Acid Biosynthesis	1.3.1.10
EAR180y	enoyl-[acyl-carrier-protein] reductase (NADPH) (n-C18:0)	[c] : h + nadph + toctd2eACP --> nadp + ocdcaACP	Fatty Acid Biosynthesis	1.3.1.10
EAR181y	enoyl-[acyl-carrier-protein] reductase (NADPH) (n-C18:1)	[c] : h + nadph + t3c11vaceACP --> nadp + octeACP	Fatty Acid Biosynthesis	1.3.1.10
EAR40y	enoyl-[acyl-carrier-protein] reductase (NADPH) (n-C4:0)	[c] : but2eACP + h + nadph --> butACP + nadp	Fatty Acid Biosynthesis	1.3.1.10
EAR60y	enoyl-[acyl-carrier-protein] reductase (NADPH) (n-C6:0)	[c] : h + nadph + thex2eACP --> hexACP + nadp	Fatty Acid Biosynthesis	1.3.1.10
EAR80y	enoyl-[acyl-carrier-protein] reductase (NADPH) (n-C8:0)	[c] : h + nadph + toct2eACP --> nadp + ocACP	Fatty Acid Biosynthesis	1.3.1.10
KAS14	beta-ketoacyl-ACP synthase	[c] : acACP + h + malACP --> ACP + actACP + co2	Fatty Acid Biosynthesis	2.3.1.41	FabB (PP_4175)	PP_4175	FabB
KAS15	beta-ketoacyl-ACP synthase (2)	[c] : accoa + h + malACP --> actACP + co2 + coa	Fatty Acid Biosynthesis		FabH-1 (PP_4379)	PP_4379	FabH-1
MACPD	Malonyl-ACP decarboxylase	[c] : h + malACP --> acACP + co2	Fatty Acid Biosynthesis		FabB (PP_4175)	PP_4175	FabB
MCOATA	Malonyl-CoA-ACP transacylase	[c] : ACP + malcoa <==> coa + malACP	Fatty Acid Biosynthesis	2.3.1.39	FabD (PP_1913)	PP_1913	FabD
T2DECAI	trans-2-decenoyl-ACP isomerase	[c] : tdec2eACP <==> cdec3eACP	Fatty Acid Biosynthesis		FabA (PP_4174)	PP_4174	FabA
ACACT1r	acetyl-CoA C-acetyltransferase	[c] : (2) accoa <==> aacoa + coa	Fatty Acid Metabolism	2.3.1.9	AtoB (PP_2051)	PP_2051	AtoB
ACOAD1f	acyl-CoA dehydrogenase (butanoyl-CoA)	[c] : btcoa + fad <==> b2coa + fadh2	Fatty Acid Metabolism	1.3.99.2	( FadE (PP_1893) ) or ( FadFx (PP_2216) )	( PP_1893 or PP_2216 )	( FadE ) or ( FadFx )
ACOAD2f	acyl-CoA dehydrogenase (hexanoyl-CoA)	[c] : fad + hxcoa <==> fadh2 + hx2coa	Fatty Acid Metabolism	1.3.99.3	( FadE (PP_1893) ) or ( FadFx (PP_2216) )	( PP_1893 or PP_2216 )	( FadE ) or ( FadFx )
ACOAD3f	acyl-CoA dehydrogenase (octanoyl-CoA)	[c] : fad + occoa <==> fadh2 + oc2coa	Fatty Acid Metabolism	1.3.99.3	FadE (PP_1893)	PP_1893	FadE
ACOAD4f	acyl-CoA dehydrogenase (decanoyl-CoA)	[c] : dcacoa + fad <==> dc2coa + fadh2	Fatty Acid Metabolism	1.3.99.3	FadE (PP_1893)	PP_1893	FadE
ACOAD5f	acyl-CoA dehydrogenase (dodecanoyl-CoA)	[c] : ddcacoa + fad <==> dd2coa + fadh2	Fatty Acid Metabolism	1.3.99.3	FadE (PP_1893)	PP_1893	FadE
ACOAD6f	acyl-CoA dehydrogenase (tetradecanoyl-CoA)	[c] : fad + tdcoa <==> fadh2 + td2coa	Fatty Acid Metabolism	1.3.99.3	FadE (PP_1893)	PP_1893	FadE
ACOAD7f	acyl-CoA dehydrogenase (hexadecanoyl-CoA)	[c] : fad + pmtcoa <==> fadh2 + hdd2coa	Fatty Acid Metabolism	1.3.99.3	FadE (PP_1893)	PP_1893	FadE
ECOAH1	3-hydroxyacyl-CoA dehydratase (3-hydroxybutanoyl-CoA)	[c] : 3hbcoa <==> b2coa + h2o	Fatty Acid Metabolism	4.2.1.17	( FadB1x (PP_2217) ) or ( FadB-kt (PP_2136) )	( PP_2217 or PP_2136 )	( FadB1x ) or ( FadB-kt )
ECOAH2	3-hydroxyacyl-CoA dehydratase (3-hydroxyhexanoyl-CoA)	[c] : 3hhcoa <==> h2o + hx2coa	Fatty Acid Metabolism	4.2.1.17	( FadB1x (PP_2217) ) or ( FadB-kt (PP_2136) )	( PP_2217 or PP_2136 )	( FadB1x ) or ( FadB-kt )
ECOAH3	3-hydroxyacyl-CoA dehydratase (3-hydroxyoctanoyl-CoA)	[c] : 3hocoa <==> h2o + oc2coa	Fatty Acid Metabolism	4.2.1.17	( FadB1x (PP_2217) ) or ( FadB-kt (PP_2136) )	( PP_2217 or PP_2136 )	( FadB1x ) or ( FadB-kt )
ECOAH4	3-hydroxyacyl-CoA dehydratase (3-hydroxydecanoyl-CoA)	[c] : 3hdcoa <==> dc2coa + h2o	Fatty Acid Metabolism	4.2.1.17	( FadB1x (PP_2217) ) or ( FadB-kt (PP_2136) )	( PP_2217 or PP_2136 )	( FadB1x ) or ( FadB-kt )
ECOAH5	3-hydroxyacyl-CoA dehydratase (3-hydroxydodecanoyl-CoA)	[c] : 3hddcoa <==> dd2coa + h2o	Fatty Acid Metabolism	4.2.1.17	( FadB1x (PP_2217) ) or ( FadB-kt (PP_2136) )	( PP_2217 or PP_2136 )	( FadB1x ) or ( FadB-kt )
ECOAH6	3-hydroxyacyl-CoA dehydratase (3-hydroxytetradecanoyl-CoA)	[c] : 3htdcoa <==> h2o + td2coa	Fatty Acid Metabolism	4.2.1.17	( FadB1x (PP_2217) ) or ( FadB-kt (PP_2136) )	( PP_2217 or PP_2136 )	( FadB1x ) or ( FadB-kt )
ECOAH7	3-hydroxyacyl-CoA dehydratase (3-hydroxyhexadecanoyl-CoA)	[c] : 3hhdcoa <==> h2o + hdd2coa	Fatty Acid Metabolism	4.2.1.17	( FadB1x (PP_2217) ) or ( FadB-kt (PP_2136) )	( PP_2217 or PP_2136 )	( FadB1x ) or ( FadB-kt )
FACOAL100t2pp	fatty-acid-CoA ligase (decanoate transport via vectoral Co-A coupling)	atp[c] + coa[c] + dca[p] + h[p] --> amp[c] + dcacoa[c] + h[c] + ppi[c]	Fatty Acid Metabolism	6.2.1.3	( FadD ( PP_2213 ) or ( PP_4549 ) ) or ( FadD2 (PP_4550) )	( ( PP_2213 or PP_4549 ) or PP_4550 )	( FadD ) or ( FadD2 )
FACOAL120t2pp	fatty-acid-CoA ligase (dodecanoate transport via vectoral Co-A coupling)	atp[c] + coa[c] + ddca[p] + h[p] --> amp[c] + ddcacoa[c] + h[c] + ppi[c]	Fatty Acid Metabolism	6.2.1.3	( FadD ( PP_2213 ) or ( PP_4549 ) ) or ( FadD2 (PP_4550) )	( ( PP_2213 or PP_4549 ) or PP_4550 )	( FadD ) or ( FadD2 )
FACOAL140t2pp	fatty-acid-CoA ligase (tetradecanoate transport via vectoral Co-A coupling)	atp[c] + coa[c] + h[p] + ttdca[p] --> amp[c] + h[c] + ppi[c] + tdcoa[c]	Fatty Acid Metabolism	6.2.1.3	( FadD ( PP_2213 ) or ( PP_4549 ) ) or ( FadD2 (PP_4550) )	( ( PP_2213 or PP_4549 ) or PP_4550 )	( FadD ) or ( FadD2 )
FACOAL160t2pp	fatty-acid-CoA ligase (hexadecanoate transport via vectoral Co-A coupling)	atp[c] + coa[c] + h[p] + hdca[p] --> amp[c] + h[c] + pmtcoa[c] + ppi[c]	Fatty Acid Metabolism	6.2.1.3	( FadD ( PP_2213 ) or ( PP_4549 ) ) or ( FadD2 (PP_4550) )	( ( PP_2213 or PP_4549 ) or PP_4550 )	( FadD ) or ( FadD2 )
FACOAL60t2pp	fatty-acid-CoA ligase (hexanoate transport via vectoral Co-A coupling)	atp[c] + coa[c] + h[p] + hxa[p] --> amp[c] + h[c] + hxcoa[c] + ppi[c]	Fatty Acid Metabolism	6.2.1.3	( FadD ( PP_2213 ) or ( PP_4549 ) ) or ( FadD2 (PP_4550) )	( ( PP_2213 or PP_4549 ) or PP_4550 )	( FadD ) or ( FadD2 )
FACOAL80t2pp	fatty-acid-CoA ligase (octanoate transport via vectoral Co-A coupling)	atp[c] + coa[c] + h[p] + octa[p] --> amp[c] + h[c] + occoa[c] + ppi[c]	Fatty Acid Metabolism	6.2.1.3	( FadD ( PP_2213 ) or ( PP_4549 ) ) or ( FadD2 (PP_4550) )	( ( PP_2213 or PP_4549 ) or PP_4550 )	( FadD ) or ( FadD2 )
HACD1i	3-hydroxyacyl-CoA dehydrogenase (acetoacetyl-CoA)	[c] : 3hbcoa + nad --> aacoa + h + nadh	Fatty Acid Metabolism	1.1.1.35	( FadB-kt (PP_2136) ) or ( FadB2x (PP_2214) )	( PP_2136 or PP_2214 )	( FadB-kt ) or ( FadB2x )
HACD2i	3-hydroxyacyl-CoA dehydrogenase (3-oxohexanoyl-CoA)	[c] : 3hhcoa + nad --> 3ohcoa + h + nadh	Fatty Acid Metabolism	1.1.1.35	( FadB-kt (PP_2136) ) or ( FadB2x (PP_2214) )	( PP_2136 or PP_2214 )	( FadB-kt ) or ( FadB2x )
HACD3i	3-hydroxyacyl-CoA dehydrogenase (3-oxooctanoyl-CoA)	[c] : 3hocoa + nad --> 3oocoa + h + nadh	Fatty Acid Metabolism	1.1.1.35	( FadB-kt (PP_2136) ) or ( FadB2x (PP_2214) )	( PP_2136 or PP_2214 )	( FadB-kt ) or ( FadB2x )
HACD4i	3-hydroxyacyl-CoA dehydrogenase (3-oxodecanoyl-CoA)	[c] : 3hdcoa + nad --> 3odcoa + h + nadh	Fatty Acid Metabolism	1.1.1.35	( FadB-kt (PP_2136) ) or ( FadB2x (PP_2214) )	( PP_2136 or PP_2214 )	( FadB-kt ) or ( FadB2x )
HACD5i	3-hydroxyacyl-CoA dehydrogenase (3-oxododecanoyl-CoA)	[c] : 3hddcoa + nad --> 3oddcoa + h + nadh	Fatty Acid Metabolism	1.1.1.35	( FadB-kt (PP_2136) ) or ( FadB2x (PP_2214) )	( PP_2136 or PP_2214 )	( FadB-kt ) or ( FadB2x )
HACD6i	3-hydroxyacyl-CoA dehydrogenase (3-oxotetradecanoyl-CoA)	[c] : 3htdcoa + nad --> 3otdcoa + h + nadh	Fatty Acid Metabolism	1.1.1.35	( FadB-kt (PP_2136) ) or ( FadB2x (PP_2214) )	( PP_2136 or PP_2214 )	( FadB-kt ) or ( FadB2x )
HACD7i	3-hydroxyacyl-CoA dehydrogenase (3-oxohexadecanoyl-CoA)	[c] : 3hhdcoa + nad --> 3ohdcoa + h + nadh	Fatty Acid Metabolism	1.1.1.35	( FadB-kt (PP_2136) ) or ( FadB2x (PP_2214) )	( PP_2136 or PP_2214 )	( FadB-kt ) or ( FadB2x )
KAT1	3-ketoacyl-CoA thiolase	[c] : aacoa + coa --> (2) accoa	Fatty Acid Metabolism	2.3.1.16	( FadA (PP_2137) ) or ( FadAx (PP_2215) )	( PP_2137 or PP_2215 )	( FadA ) or ( FadAx )
KAT2	3-ketoacyl-CoA thiolase	[c] : 3ohcoa + coa --> accoa + btcoa	Fatty Acid Metabolism	2.3.1.16	( FadA (PP_2137) ) or ( FadAx (PP_2215) )	( PP_2137 or PP_2215 )	( FadA ) or ( FadAx )
KAT3	3-ketoacyl-CoA thiolase	[c] : 3oocoa + coa --> accoa + hxcoa	Fatty Acid Metabolism	2.3.1.16	FadA (PP_2137)	PP_2137	FadA
KAT4	3-ketoacyl-CoA thiolase	[c] : 3odcoa + coa --> accoa + occoa	Fatty Acid Metabolism	2.3.1.16	FadA (PP_2137)	PP_2137	FadA
KAT5	3-ketoacyl-CoA thiolase	[c] : 3oddcoa + coa --> accoa + dcacoa	Fatty Acid Metabolism	2.3.1.16	FadA (PP_2137)	PP_2137	FadA
KAT6	3-ketoacyl-CoA thiolase	[c] : 3otdcoa + coa --> accoa + ddcacoa	Fatty Acid Metabolism	2.3.1.16	FadA (PP_2137)	PP_2137	FadA
KAT7	3-ketoacyl-CoA thiolase	[c] : 3ohdcoa + coa --> accoa + tdcoa	Fatty Acid Metabolism	2.3.1.16	FadA (PP_2137)	PP_2137	FadA
RNADRr	Rubredoxin-NAD reductase reversible	[c] : nadh + rbrdxOX <==> h + nad + rbrdxRD	Fatty Acid Metabolism	1.18.1.1	RubB (PP_5314)	PP_5314	RubB
ADCL	4-aminobenzoate synthase	[c] : 4adcho --> 4abz + h + pyr	Folate Biosynthesis		PabC (PP_1917)	PP_1917	PabC
DHFS	dihydrofolate synthase	[c] : atp + dhpt + glu-L --> adp + dhf + h + pi	Folate Biosynthesis	6.3.2.12	FolC (PP_1997)	PP_1997	FolC
DHNPA	dihydroneopterin aldolase	[c] : dhnpt --> 2ahhmp + gcald + h	Folate Biosynthesis	4.1.2.25	FolB (PP_0392)	PP_0392	FolB
DHPS	dihydropteroate synthase	[c] : 2ahhmp + 4abz --> dhpt + h2o	Folate Biosynthesis	2.5.1.15	FolP (PP_4717)	PP_4717	FolP
DNMPPA	Dihydroneopterin monophosphate dephosphorylase	[c] : dhpmp + h2o --> dhnpt + pi	Folate Biosynthesis		( CtpA-kt (PP_4261) ) or ( CadA-2 (PP_5139) )	( PP_4261 or PP_5139 )	( CtpA-kt ) or ( CadA-2 )
DNTPPA	Dihydroneopterin triphosphate pyrophosphatase	[c] : ahdt + h2o --> dhpmp + h + ppi	Folate Biosynthesis		( CtpA-kt (PP_4261) ) or ( CadA-2 (PP_5139) )	( PP_4261 or PP_5139 )	( CtpA-kt ) or ( CadA-2 )
FOLD3	dihydropteroate synthase	[c] : 2ahhmd + 4abz --> dhpt + ppi	Folate Biosynthesis	2.5.1.15	FolP (PP_4717)	PP_4717	FolP
GCALDD	Glycolaldehyde dehydrogenase	[c] : gcald + h2o + nad --> glyclt + (2) h + nadh	Folate Biosynthesis	1.2.1.21
GTPCI	GTP cyclohydrolase I	[c] : gtp + h2o --> ahdt + for + h	Folate Biosynthesis	3.5.4.16	( FolE-kt1 (PP_1823) ) or ( FolE-kt2 (PP_2512) )	( PP_1823 or PP_2512 )	( FolE-kt1 ) or ( FolE-kt2 )
HPPK	2-amino-4-hydroxy-6-hydroxymethyldihydropteridine diphosphokinase	[c] : 2ahhmp + atp --> 2ahhmd + amp + h	Folate Biosynthesis	2.7.6.3	Folk-2 (PP_4698)	PP_4698	Folk-2
PABB	pabb	[c] : chor + nh4 --> 4adcho + h2o	Folate Biosynthesis		PabB (PP_2329)	PP_2329	PabB
FRUK_r	fructose-1-phosphate kinase reversible	[c] : atp + f1p <==> adp + fdp + h	Fructose Metabolism	2.7.1.56	FruK (PP_0794)	PP_0794	FruK
FRUpts	D-fructose transport via PEP:Pyr PTS	fru[e] + pep[c] --> f1p[c] + pyr[c]	Fructose Metabolism		( FruA (PP_0795) and FruB (PP_0793) )	( PP_0795 and PP_0793 )	( FruA and FruB )
GADOX	Gallic acid dioxygenase	[c] : ga + o2 --> (2) h + omaketo	Gallic acid Metabolism		GalA-kt (PP_2518)	PP_2518	GalA-kt
OCAALD	4-oxalcitromalate aldolase	[c] : oca --> oaa + pyr	Gallic acid Metabolism	4.1.3.17
OMAHY	4-oxalmesaconate hydratase	[c] : h2o + omaenol --> oca	Gallic acid Metabolism	4.2.1.80
OMAIS	4-oxalmesaconate isomerase	[c] : omaketo <==> omaenol	Gallic acid Metabolism	5.3.3.10
ACSr	acetyl-CoA synthetase reversible	[c] : ac + atp + coa <==> accoa + amp + ppi	Gluconeogenesis	6.2.1.1	( Acs (PP_4487) ) or ( Acs2 (PP_4702) )	( PP_4487 or PP_4702 )	( Acs ) or ( Acs2 )
ENO	enolase	[c] : 2pg <==> h2o + pep	Gluconeogenesis	4.2.1.11	Eno (PP_1612)	PP_1612	Eno
GAPD	glyceraldehyde-3-phosphate dehydrogenase	[c] : g3p + nad + pi <==> 13dpg + h + nadh	Gluconeogenesis	1.2.1.12	Gap (PP_1009)	PP_1009	Gap
PDHa	pyruvate dehydrogenase (lipoamide)	[c] : h + lpam + pyr --> adhlam + co2	Gluconeogenesis	1.2.4.1	AceE (PP_0339)	PP_0339	AceE
PDHbr	pyruvate dehydrogenase (dihydrolipoamide) reversible	[c] : adhlam + coa <==> accoa + dhlam	Gluconeogenesis	2.3.1.12	AceF (PP_0338)	PP_0338	AceF
PGK	phosphoglycerate kinase	[c] : 3pg + atp <==> 13dpg + adp	Gluconeogenesis	2.7.2.3	Pgk (PP_4963)	PP_4963	Pgk
PGM	phosphoglycerate mutase	[c] : 2pg <==> 3pg	Gluconeogenesis	5.4.2.1	Pgm (PP_5056)	PP_5056	Pgm
PYK	pyruvate kinase	[c] : adp + h + pep --> atp + pyr	Gluconeogenesis	2.7.1.40	( PykA (PP_1362) ) or ( PykF (PP_4301) )	( PP_1362 or PP_4301 )	( PykA ) or ( PykF )
TPI	triose-phosphate isomerase	[c] : dhap <==> g3p	Gluconeogenesis	5.3.1.1	TpiA (PP_4715)	PP_4715	TpiA
ABTAr	4-aminobutyrate transaminase	[c] : 4abut + akg <==> glu-L + sucsal	Glutamate Metabolism	2.6.1.19	( DavT (PP_0214) ) or ( GabT (PP_4108) )	( PP_0214 or PP_4108 )	( DavT ) or ( GabT )
ASPTA	aspartate transaminase	[c] : akg + asp-L <==> glu-L + oaa	Glutamate Metabolism	2.6.1.1	AspC (PP_3721)	PP_3721	AspC
CBMKr	Carbamate kinase	[c] : atp + co2 + nh4 <==> adp + cbp + (2) h	Glutamate Metabolism	2.7.2.2	ArcC (PP_0999)	PP_0999	ArcC
GF6PTA	glutamine-fructose-6-phosphate transaminase	[c] : f6p + gln-L --> gam6p + glu-L	Glutamate Metabolism	2.6.1.16	GlmS (PP_5409)	PP_5409	GlmS
GLNS	glutamine synthetase	[c] : atp + glu-L + nh4 --> adp + gln-L + h + pi	Glutamate Metabolism	6.3.1.2	GlnA (PP_5046)	PP_5046	GlnA
GLNTRAT	glutamyl-tRNA(Gln) amidotransferase	[c] : atp + gln-L + glutrna(gln) + h2o --> adp + glntrna + glu-L + h + pi	Glutamate Metabolism		GatABC ( PP_0930 and PP_0931 and PP_0932 )	( PP_0930 and PP_0931 and PP_0932 )	GatABC
GLNTRS	Glutaminyl-tRNA synthetase	[c] : atp + gln-L + trnagln --> amp + glntrna + ppi	Glutamate Metabolism	6.1.1.18	GlnS (PP_2904)	PP_2904	GlnS
GLUCYS	gamma-glutamylcysteine synthetase	[c] : atp + cys-L + glu-L --> adp + glucys + h + pi	Glutamate Metabolism	6.3.2.2	GshA (PP_0243)	PP_0243	GshA
GLUDy	glutamate dehydrogenase (NADP)	[c] : glu-L + h2o + nadp <==> akg + h + nadph + nh4	Glutamate Metabolism	1.4.1.4	GdhA (PP_0675)	PP_0675	GdhA
GLUN	glutaminase	[c] : gln-L + h2o --> glu-L + nh4	Glutamate Metabolism	3.5.1.2	AnsAkt (PP_2453)	PP_2453	AnsAkt
GLUR	glutamate racemase	[c] : glu-D <==> glu-L	Glutamate Metabolism	5.1.1.3	Murl (PP_0736)	PP_0736	Murl
GLUSy	glutamate synthase (NADPH)	[c] : akg + gln-L + h + nadph --> (2) glu-L + nadp	Glutamate Metabolism	1.4.1.13	GltBD ( PP_5075 and PP_5076 )	( PP_5075 and PP_5076 )	GltBD
GLUTRS	Glutamyl-tRNA synthetase	[c] : atp + glu-L + trnaglu --> amp + glutrna + ppi	Glutamate Metabolism	6.1.1.17	GltX (PP_1977)	PP_1977	GltX
GTHO	glutathione oxidoreductase	[c] : gthox + h + nadph --> (2) gthrd + nadp	Glutamate Metabolism	1.8.1.7	Gor (PP_3819)	PP_3819	Gor
GTHS	glutathione synthetase	[c] : atp + glucys + gly --> adp + gthrd + h + pi	Glutamate Metabolism	6.3.2.3	GshB (PP_4993)	PP_4993	GshB
SSALyr	succinate-semialdehyde dehydrogenase (NADP) reversible	[c] : h2o + nadp + sucsal <==> (2) h + nadph + succ	Glutamate Metabolism	1.2.1.16	DavD (PP_0213)	PP_0213	DavD
UAMAGS	UDP-N-acetylmuramoyl-L-alanyl-D-glutamate synthetase	[c] : atp + glu-D + uama --> adp + h + pi + uamag	Glutamate Metabolism	6.3.2.9	MurD (PP_1335)	PP_1335	MurD
UAMAS	UDP-N-acetylmuramoyl-L-alanine synthetase	[c] : ala-L + atp + uamr --> adp + h + pi + uama	Glutamate metabolism	6.3.2.8	MurC (PP_1338)	PP_1338	MurC
GLUDC	Glutamate Decarboxylase	[c] : glu-L + h --> 4abut + co2	Glutamate Metabolism	4.1.1.15	SpeA (PP_0567)	PP_0567	SpeA
GTHP	glutathione peridoxase	[c] : (2) gthrd + h2o2 <==> gthox + (2) h2o	Glutathione Metabolism	1.11.1.9	( GpXkt3 (PP_1874) ) or ( GpXkt2 (PP_1686) ) or ( GpXkt1 (PP_0777) )	( PP_1874 or PP_1686 or PP_0777 )	( GpXkt3 ) or ( GpXkt2 ) or ( GpXkt1 )
AGPAT120	1-tetradecanoyl-sn-glycerol 3-phosphate O-acyltransferase (n-C12:0)	[c] : 1ddecg3p + ddcaACP --> ACP + pa120	Glycerophospholipid Metabolism	2.3.1.51	PlsC (PP_1844)	PP_1844	PlsC
AGPAT160	1-hexadecanoyl-sn-glycerol 3-phosphate O-acyltransferase (n-C16:0)	[c] : 1hdecg3p + palmACP --> ACP + pa160	Glycerophospholipid Metabolism	2.3.1.51	PlsC (PP_1844)	PP_1844	PlsC
AGPAT161	1-hexadec-7-enoyl-sn-glycerol 3-phosphate O-acyltransferase (n-C16:1)	[c] : 1hdec9eg3p + hdeACP --> ACP + pa161	Glycerophospholipid Metabolism	2.3.1.51	PlsC (PP_1844)	PP_1844	PlsC
AGPAT180	1-octadecanoyl-sn-glycerol 3-phosphate O-acyltransferase (n-C18:0)	[c] : 1odecg3p + ocdcaACP --> ACP + pa180	Glycerophospholipid Metabolism	2.3.1.51	PlsC (PP_1844)	PP_1844	PlsC
AGPAT181	1-octadec-7-enoyl-sn-glycerol 3-phosphate O-acyltransferase (n-C18:1)	[c] : 1odec11eg3p + octeACP --> ACP + pa181	Glycerophospholipid Metabolism	2.3.1.51	PlsC (PP_1844)	PP_1844	PlsC
ALCD19	alcohol dehydrogenase (glycerol)	[c] : glyald + h + nadh <==> glyc + nad	Glycerophospholipid Metabolism	1.1.1.1
CLPNS120pp	cardiolipin synthase (periplasmic, n-C12:0)	[p] : (2) pg120 <==> clpn120 + glyc	Glycerophospholipid Metabolism		Cls (PP_5364)	PP_5364	Cls
CLPNS160pp	cardiolipin synthase (periplasmic, n-C16:0)	[p] : (2) pg160 <==> clpn160 + glyc	Glycerophospholipid Metabolism		Cls (PP_5364)	PP_5364	Cls
CLPNS161pp	cardiolipin synthase (periplasmic, n-C16:1)	[p] : (2) pg161 <==> clpn161 + glyc	Glycerophospholipid Metabolism		Cls (PP_5364)	PP_5364	Cls
CLPNS180pp	cardiolipin synthase (periplasmic, n-C18:0)	[p] : (2) pg180 <==> clpn180 + glyc	Glycerophospholipid Metabolism		Cls (PP_5364)	PP_5364	Cls
CLPNS181pp	cardiolipin synthase (periplasmic, n-C18:1)	[p] : (2) pg181 <==> clpn181 + glyc	Glycerophospholipid Metabolism		Cls (PP_5364)	PP_5364	Cls
DASYN120	CDP-diacylglycerol synthetase (n-C12:0)	[c] : ctp + h + pa120 --> cdpdddecg + ppi	Glycerophospholipid Metabolism	2.7.7.41	CdsA (PP_1596)	PP_1596	CdsA
DASYN160	CDP-diacylglycerol synthetase (n-C16:0)	[c] : ctp + h + pa160 --> cdpdhdecg + ppi	Glycerophospholipid Metabolism	2.7.7.41	CdsA (PP_1596)	PP_1596	CdsA
DASYN161	CDP-diacylglycerol synthetase (n-C16:1)	[c] : ctp + h + pa161 --> cdpdhdec9eg + ppi	Glycerophospholipid Metabolism	2.7.7.41	CdsA (PP_1596)	PP_1596	CdsA
DASYN180	CDP-diacylglycerol synthetase (n-C18:0)	[c] : ctp + h + pa180 --> cdpdodecg + ppi	Glycerophospholipid Metabolism	2.7.7.41	CdsA (PP_1596)	PP_1596	CdsA
DASYN181	CDP-diacylglycerol synthetase (n-C18:1)	[c] : ctp + h + pa181 --> cdpdodec11eg + ppi	Glycerophospholipid Metabolism	2.7.7.41	CdsA (PP_1596)	PP_1596	CdsA
G3PAT120	glycerol-3-phosphate acyltransferase (C12:0)	[c] : ddcaACP + glyc3p --> 1ddecg3p + ACP	Glycerophospholipid Metabolism	2.3.1.15	PlsB (PP_1520)	PP_1520	PlsB
G3PAT160	glycerol-3-phosphate acyltransferase (C16:0)	[c] : glyc3p + palmACP --> 1hdecg3p + ACP	Glycerophospholipid Metabolism	2.3.1.15	PlsB (PP_1520)	PP_1520	PlsB
G3PAT161	glycerol-3-phosphate acyltransferase (C16:1)	[c] : glyc3p + hdeACP --> 1hdec9eg3p + ACP	Glycerophospholipid Metabolism	2.3.1.15	PlsB (PP_1520)	PP_1520	PlsB
G3PAT180	glycerol-3-phosphate acyltransferase (C18:0)	[c] : glyc3p + ocdcaACP --> 1odecg3p + ACP	Glycerophospholipid Metabolism	2.3.1.15	PlsB (PP_1520)	PP_1520	PlsB
G3PAT181	glycerol-3-phosphate acyltransferase (C18:1)	[c] : glyc3p + octeACP --> 1odec11eg3p + ACP	Glycerophospholipid Metabolism	2.3.1.15	PlsB (PP_1520)	PP_1520	PlsB
G3PD	glycerol-3-phosphate dehydrogenase (FAD)	[c] : fad + glyc3p --> dhap + fadh2	Glycerophospholipid Metabolism	1.1.99.5	GlpD (PP_1073)	PP_1073	GlpD
G3PD2	glycerol-3-phosphate dehydrogenase (NADP)	[c] : glyc3p + nadp <==> dhap + h + nadph	Glycerophospholipid Metabolism	1.1.1.94	GpsA (PP_4169)	PP_4169	GpsA
GLYALDDr	D-Glyceraldehyde dehydrogenase	[c] : glyald + h2o + nad <==> glyc-R + (2) h + nadh	Glycerophospholipid Metabolism
GLYALDtpp	Glyceraldehyde facilitated diffusion (periplasm)	glyald[p] <==> glyald[c]	Glycerophospholipid Metabolism		GlpF (PP_1076)	PP_1076	GlpF
GLYCtpp	glycerol transport via channel (periplasm)	glyc[c] <==> glyc[p]	Glycerophospholipid Metabolism		GlpF (PP_1076)	PP_1076	GlpF
GLYK	glycerol kinase	[c] : atp + glyc --> adp + glyc3p + h	Glycerophospholipid Metabolism	2.7.1.30	GlpK (PP_1075)	PP_1075	GlpK
PE120abcpp	phosphatidylethanolamine transport via ABC system (n-C12:0, periplasm)	atp[c] + h2o[c] + pe120[c] --> adp[c] + h[c] + pe120[p] + pi[c]	Glycerophospholipid Metabolism		MsbA (PP_4935)	PP_4935	MsbA
PE160abcpp	phosphatidylethanolamine transport via ABC system (n-C16:0, periplasm)	atp[c] + h2o[c] + pe160[c] --> adp[c] + h[c] + pe160[p] + pi[c]	Glycerophospholipid Metabolism		MsbA (PP_4935)	PP_4935	MsbA
PE161abcpp	phosphatidylethanolamine transport via ABC system (n-C16:1, periplasm)	atp[c] + h2o[c] + pe161[c] --> adp[c] + h[c] + pe161[p] + pi[c]	Glycerophospholipid Metabolism		MsbA (PP_4935)	PP_4935	MsbA
PE180abcpp	phosphatidylethanolamine transport via ABC system (n-C18:0, periplasm)	atp[c] + h2o[c] + pe180[c] --> adp[c] + h[c] + pe180[p] + pi[c]	Glycerophospholipid Metabolism		MsbA (PP_4935)	PP_4935	MsbA
PE181abcpp	phosphatidylethanolamine transport via ABC system (n-C18:1, periplasm)	atp[c] + h2o[c] + pe181[c] --> adp[c] + h[c] + pe181[p] + pi[c]	Glycerophospholipid Metabolism		MsbA (PP_4935)	PP_4935	MsbA
PGP120abcpp	phosphatidylglycerophosphate transport via ABC system (n-C12:0, periplasm)	atp[c] + h2o[c] + pgp120[c] --> adp[c] + h[c] + pgp120[p] + pi[c]	Glycerophospholipid Metabolism		MsbA (PP_4935)	PP_4935	MsbA
PGP160abcpp	phosphatidylglycerophosphate transport via ABC system (n-C16:0, periplasm)	atp[c] + h2o[c] + pgp160[c] --> adp[c] + h[c] + pgp160[p] + pi[c]	Glycerophospholipid Metabolism		MsbA (PP_4935)	PP_4935	MsbA
PGP161abcpp	phosphatidylglycerophosphate transport via ABC system (n-C16:1, periplasm)	atp[c] + h2o[c] + pgp161[c] --> adp[c] + h[c] + pgp161[p] + pi[c]	Glycerophospholipid Metabolism		MsbA (PP_4935)	PP_4935	MsbA
PGP180abcpp	phosphatidylglycerophosphate transport via ABC system (n-C18:0, periplasm)	atp[c] + h2o[c] + pgp180[c] --> adp[c] + h[c] + pgp180[p] + pi[c]	Glycerophospholipid Metabolism		MsbA (PP_4935)	PP_4935	MsbA
PGP181abcpp	phosphatidylglycerophosphate transport via ABC system (n-C18:1, periplasm)	atp[c] + h2o[c] + pgp181[c] --> adp[c] + h[c] + pgp181[p] + pi[c]	Glycerophospholipid Metabolism		MsbA (PP_4935)	PP_4935	MsbA
PGPP120	phosphatidylglycerol phosphate phosphatase (n-C14:0)	[c] : h2o + pgp120 --> pg120 + pi	Glycerophospholipid Metabolism	3.1.3.27	PgpA (PP_0520)	PP_0520	PgpA
PGPP120pp	phosphatidylglycerol phosphate phosphatase (periplasm, n-C14:0)	[p] : h2o + pgp120 --> pg120 + pi	Glycerophospholipid Metabolism	3.1.3.27	PgpA (PP_0520)	PP_0520	PgpA
PGPP160	phosphatidylglycerol phosphate phosphatase (n-C16:0)	[c] : h2o + pgp160 --> pg160 + pi	Glycerophospholipid Metabolism	3.1.3.27	PgpA (PP_0520)	PP_0520	PgpA
PGPP160pp	phosphatidylglycerol phosphate phosphatase (periplasm, n-C16:0)	[p] : h2o + pgp160 --> pg160 + pi	Glycerophospholipid Metabolism	3.1.3.27	PgpA (PP_0520)	PP_0520	PgpA
PGPP161	phosphatidylglycerol phosphate phosphatase (n-C16:1)	[c] : h2o + pgp161 --> pg161 + pi	Glycerophospholipid Metabolism	3.1.3.27	PgpA (PP_0520)	PP_0520	PgpA
PGPP161pp	phosphatidylglycerol phosphate phosphatase (periplasm, n-C16:1)	[p] : h2o + pgp161 --> pg161 + pi	Glycerophospholipid Metabolism	3.1.3.27	PgpA (PP_0520)	PP_0520	PgpA
PGPP180	phosphatidylglycerol phosphate phosphatase (n-C18:0)	[c] : h2o + pgp180 --> pg180 + pi	Glycerophospholipid Metabolism	3.1.3.27	PgpA (PP_0520)	PP_0520	PgpA
PGPP180pp	phosphatidylglycerol phosphate phosphatase (periplasm, n-C18:0)	[p] : h2o + pgp180 --> pg180 + pi	Glycerophospholipid Metabolism	3.1.3.27	PgpA (PP_0520)	PP_0520	PgpA
PGPP181	phosphatidylglycerol phosphate phosphatase (n-C18:1)	[c] : h2o + pgp181 --> pg181 + pi	Glycerophospholipid Metabolism	3.1.3.27	PgpA (PP_0520)	PP_0520	PgpA
PGPP181pp	phosphatidylglycerol phosphate phosphatase (periplasm, n-C18:1)	[p] : h2o + pgp181 --> pg181 + pi	Glycerophospholipid Metabolism	3.1.3.27	PgpA (PP_0520)	PP_0520	PgpA
PGSA120	Phosphatidylglycerol synthase (n-C12:0)	[c] : cdpdddecg + glyc3p --> cmp + h + pgp120	Glycerophospholipid Metabolism	2.7.8.5	PgsA (PP_4097)	PP_4097	PgsA
PGSA160	Phosphatidylglycerol synthase (n-C16:0)	[c] : cdpdhdecg + glyc3p --> cmp + h + pgp160	Glycerophospholipid Metabolism	2.7.8.5	PgsA (PP_4097)	PP_4097	PgsA
PGSA161	Phosphatidylglycerol synthase (n-C16:1)	[c] : cdpdhdec9eg + glyc3p --> cmp + h + pgp161	Glycerophospholipid Metabolism	2.7.8.5	PgsA (PP_4097)	PP_4097	PgsA
PGSA180	Phosphatidylglycerol synthase (n-C18:0)	[c] : cdpdodecg + glyc3p --> cmp + h + pgp180	Glycerophospholipid Metabolism	2.7.8.5	PgsA (PP_4097)	PP_4097	PgsA
PGSA181	Phosphatidylglycerol synthase (n-C18:1)	[c] : cdpdodec11eg + glyc3p --> cmp + h + pgp181	Glycerophospholipid Metabolism	2.7.8.5	PgsA (PP_4097)	PP_4097	PgsA
PSD120	Phosphatidylserine decarboxylase (n-C12:0)	[c] : h + ps120 --> co2 + pe120	Glycerophospholipid Metabolism	4.1.1.65	Psd (PP_4908)	PP_4908	Psd
PSD160	Phosphatidylserine decarboxylase (n-C16:0)	[c] : h + ps160 --> co2 + pe160	Glycerophospholipid Metabolism	4.1.1.65	Psd (PP_4908)	PP_4908	Psd
PSD161	Phosphatidylserine decarboxylase (n-C16:1)	[c] : h + ps161 --> co2 + pe161	Glycerophospholipid Metabolism	4.1.1.65	Psd (PP_4908)	PP_4908	Psd
PSD180	Phosphatidylserine decarboxylase (n-C18:0)	[c] : h + ps180 --> co2 + pe180	Glycerophospholipid Metabolism	4.1.1.65	Psd (PP_4908)	PP_4908	Psd
PSD181	Phosphatidylserine decarboxylase (n-C18:1)	[c] : h + ps181 --> co2 + pe181	Glycerophospholipid Metabolism	4.1.1.65	Psd (PP_4908)	PP_4908	Psd
PSSA120	Phosphatidylserine syntase (n-C12:0)	[c] : cdpdddecg + ser-L --> cmp + h + ps120	Glycerophospholipid Metabolism	2.7.8.8	( PssA (PP_3664) ) or ( PssA1 (PP_4677) )	( PP_3664 or PP_4677 )	( PssA ) or ( PssA1 )
PSSA160	Phosphatidylserine syntase (n-C16:0)	[c] : cdpdhdecg + ser-L --> cmp + h + ps160	Glycerophospholipid Metabolism	2.7.8.8	( PssA (PP_3664) ) or ( PssA1 (PP_4677) )	( PP_3664 or PP_4677 )	( PssA ) or ( PssA1 )
PSSA161	Phosphatidylserine syntase (n-C16:1)	[c] : cdpdhdec9eg + ser-L --> cmp + h + ps161	Glycerophospholipid Metabolism	2.7.8.8	( PssA (PP_3664) ) or ( PssA1 (PP_4677) )	( PP_3664 or PP_4677 )	( PssA ) or ( PssA1 )
PSSA180	Phosphatidylserine syntase (n-C18:0)	[c] : cdpdodecg + ser-L --> cmp + h + ps180	Glycerophospholipid Metabolism	2.7.8.8	( PssA (PP_3664) ) or ( PssA1 (PP_4677) )	( PP_3664 or PP_4677 )	( PssA ) or ( PssA1 )
PSSA181	Phosphatidylserine syntase (n-C18:1)	[c] : cdpdodec11eg + ser-L --> cmp + h + ps181	Glycerophospholipid Metabolism	2.7.8.8	( PssA (PP_3664) ) or ( PssA1 (PP_4677) )	( PP_3664 or PP_4677 )	( PssA ) or ( PssA1 )
THRA2r	L-allo-Threonine Aldolase	[c] : athr-L <==> acald + gly	Glycine and Serine Metabolism	4.1.2.5	LtaA (PP_0321)	PP_0321	LtaA
BETALDHx	betaine-aldehyde dehydrogenase	[c] : betald + h2o + nad --> glyb + (2) h + nadh	Glycine, Serine and threonine metabolism	1.2.1.8	BetB (PP_5063)	PP_5063	BetB
BHMT	betaine-homocysteine S-methyltransferase	[c] : glyb + hcys-L --> dmgly + met-L	Glycine, Serine and threonine metabolism	2.1.1.5
CHLt2pp	choline transport via proton symport (periplasm)	chol[p] + h[p] --> chol[c] + h[c]	Glycine, Serine and threonine metabolism		BetT (PP_5061)	PP_5061	BetT
CHOLD	choline dehydrogenase	[c] : chol + nad --> betald + h + nadh	Glycine, Serine and threonine metabolism	1.1.99.1	BetA (PP_5064)	PP_5064	BetA
CHOLSH	choline sulphatase	[c] : chols + h2o --> chol + h + so4	Glycine, Serine and threonine metabolism		BetC (PP_0077)	PP_0077	BetC
CHOLSabc	Choline sulfate ABC transporter	atp[c] + chols[p] + h2o[c] --> adp[c] + chols[c] + h[c] + pi[c]	Glycine, Serine and threonine metabolism		( BetDE ( PP_0075 and PP_0076 ) ) or ( OpuBA (PP_0868) and OpuBB ( PP_0869 ) or ( PP_0871 ) and OpuBC (PP_0870) )	( ( PP_0075 and PP_0076 ) or ( PP_0868 and ( PP_0869 or PP_0871 ) and PP_0870 ) )	( BetDE ) or ( OpuBA and OpuBB and OpuBC )
DABAAT	DABA aminotransferase	[c] : 24dab + akg + (2) h <==> aspsa + glu-L	Glycine, Serine and threonine metabolism	2.6.1.76	( Dat (PP_2800) ) or ( Dat-kt1 (PP_4223) )	( PP_2800 or PP_4223 )	( Dat ) or ( Dat-kt1 )
DMGDH	dimethylglycine dehydrogenase	[c] : dmgly + fad + h2o <==> fadh2 + fald + sarcs	Glycine, Serine and threonine metabolism	1.5.99.2
GHMT2r	glycine hydroxymethyltransferase, reversible	[c] : ser-L + thf <==> gly + h2o + mlthf	Glycine, Serine and threonine metabolism	2.1.2.1	( GlyA (PP_0322) ) or ( GlyA2 (PP_0671) )	( PP_0322 or PP_0671 )	( GlyA ) or ( GlyA2 )
GLYCK	glycerate kinase	[c] : atp + glyc-R --> 3pg + adp + h	Glycine, Serine and threonine metabolism	2.7.1.31	GlxK (PP_3178)	PP_3178	GlxK
GLYCL	Glycine Cleavage System	[c] : gly + nad + thf --> co2 + mlthf + nadh + nh4	Glycine, Serine and threonine metabolism		( GcvH-kt1 (PP_0989) and GcvP-kt1 (PP_0988) and GcvT-kt1 (PP_0986) and Lpd (PP_4187) ) or ( GcvH-kt2 (PP_5193) and GcvP-kt2 (PP_5192) and GcvT-kt2 (PP_5194) and Lpd (PP_4187) )	( ( PP_0989 and PP_0988 and PP_0986 and PP_4187 ) or ( PP_5193 and PP_5192 and PP_5194 and PP_4187 ) )	( GcvH-kt1 and GcvP-kt1 and GcvT-kt1 and Lpd ) or ( GcvH-kt2 and GcvP-kt2 and GcvT-kt2 and Lpd )
GLYD	glycerate dehydrogenase	[c] : h + hpyr + nadh <==> glyc-R + nad	Glycine, Serine and threonine metabolism	1.1.1.29	HprA (PP_0762)	PP_0762	HprA
GLYTRS	Glycyl-tRNA synthetase	[c] : atp + gly + trnagly --> amp + glytrna + ppi	Glycine, Serine and threonine metabolism	6.1.1.14	GlyQS ( PP_0060 and PP_0061 )	( PP_0060 and PP_0061 )	GlyQS
HSK	homoserine kinase	[c] : atp + hom-L --> adp + h + phom	Glycine, Serine and threonine metabolism	2.7.1.39	ThrB (PP_0121)	PP_0121	ThrB
PGCDr	phosphoglycerate dehydrogenase reversible	[c] : 3pg + nad <==> 3php + h + nadh	Glycine, Serine and threonine metabolism	1.1.1.95	SerA (PP_5155)	PP_5155	SerA
PSERTr	phosphoserine transaminase reversible	[c] : 3php + glu-L <==> akg + pser-L	Glycine, Serine and threonine metabolism	2.6.1.52	SerC (PP_1768)	PP_1768	SerC
PSP_L	phosphoserine phosphatase (L-serine)	[c] : h2o + pser-L --> pi + ser-L	Glycine, Serine and threonine metabolism	3.1.3.3	SerB (PP_4909)	PP_4909	SerB
SARCOX	sarcosine oxidase	[c] : h2o + o2 + sarcs --> fald + gly + h2o2	Glycine, Serine and threonine metabolism	1.5.3.1	SoxABDG ( PP_0323 and PP_0324 and PP_0325 and PP_0326 )	( PP_0323 and PP_0324 and PP_0325 and PP_0326 )	SoxABDG
SERD_Lr	L-serine deaminase (rev)	[c] : ser-L <==> nh4 + pyr	Glycine, Serine and threonine metabolism	4.3.1.17	( Sda-kt1 (PP_0297) ) or ( Sda-kt2 (PP_0987) ) or ( Sda-kt3 (PP_3144) )	( PP_0297 or PP_0987 or PP_3144 )	( Sda-kt1 ) or ( Sda-kt2 ) or ( Sda-kt3 )
SERTRS	Seryl-tRNA synthetase	[c] : atp + ser-L + trnaser --> amp + ppi + sertrna	Glycine, Serine and threonine metabolism	6.1.1.11	SerS (PP_4000)	PP_4000	SerS
SER_AL	L-serine ammonia-lyase	[c] : ser-L <==> h + nh3 + pyr	Glycine, Serine and threonine metabolism	4.3.1.19	( IlvA-kt1 (PP_3446) ) or ( IlvA-kt2 (PP_5149) )	( PP_3446 or PP_5149 )	( IlvA-kt1 ) or ( IlvA-kt2 )
THRAr	Threonine Aldolase	[c] : thr-L <==> acald + gly	Glycine, Serine and threonine metabolism	4.1.2.5	LtaA (PP_0321)	PP_0321	LtaA
THRD_L	L-threonine deaminase	[c] : thr-L --> 2obut + nh4	Glycine, Serine and threonine metabolism	4.3.1.19	( IlvA-kt1 (PP_3446) ) or ( IlvA-kt2 (PP_5149) )	( PP_3446 or PP_5149 )	( IlvA-kt1 ) or ( IlvA-kt2 )
THRS	threonine synthase	[c] : h2o + phom --> pi + thr-L	Glycine, Serine and threonine metabolism	4.2.3.1	ThrC (PP_1471)	PP_1471	ThrC
THRTRS	Threonyl-tRNA synthetase	[c] : atp + thr-L + trnathr --> amp + ppi + thrtrna	Glycine, Serine and threonine metabolism	6.1.1.3	ThrS (PP_2465)	PP_2465	ThrS
GLXCL	glyoxalate carboligase	[c] : (2) glx + h --> 2h3oppan + co2	Glycolate metabolism	4.1.1.47	Gcl (PP_4297)	PP_4297	Gcl
GLYCTO1	Glycolate oxidase	[c] : glyclt + o2 --> glx + h2o2	Glycolate metabolism		( GlcD (PP_3745) and GlcE (PP_3746) and GlcF (PP_3747) )	( PP_3745 and PP_3746 and PP_3747 )	( GlcD and GlcE and GlcF )
HPYRI	hydroxypyruvate isomerase	[c] : hpyr <==> 2h3oppan	Glycolate metabolism	5.3.1.22	Hyi (PP_4298)	PP_4298	Hyi
TRSARr	tartronate semialdehyde reductase	[c] : 2h3oppan + h + nadh <==> glyc-R + nad	Glycolate metabolism	1.1.1.60	GlxR (PP_4299)	PP_4299	GlxR
2DHGLCK	dehydrogluconokinase	[c] : 2dhglcn + atp + (2) h --> 6p2dhglcn + adp	Glycolysis	2.7.1.13	KguK (PP_3378)	PP_3378	KguK
EDA	2-dehydro-3-deoxy-phosphogluconate aldolase	[c] : 2ddg6p --> g3p + pyr	Glycolysis	4.1.2.14	Eda (PP_1024)	PP_1024	Eda
EDD	6-phosphogluconate dehydratase	[c] : 6pgc --> 2ddg6p + h2o	Glycolysis	4.2.1.12	Edd (PP_1010)	PP_1010	Edd
FBA	fructose-bisphosphate aldolase	[c] : fdp <==> dhap + g3p	Glycolysis	4.1.2.13	Fba (PP_4960)	PP_4960	Fba
FBP	fructose-bisphosphatase	[c] : fdp + h2o --> f6p + pi	Glycolysis	3.1.3.11	Fbp (PP_5040)	PP_5040	Fbp
G6PBDH	beta-D-Glucose-6-phosphate:NADP+ 1-oxoreductase	[c] : g6p-B + nadp --> 6pgl + h + nadph	Glycolysis	1.1.1.49	G6pdh2 (PP_1022)	PP_1022	G6pdh2
G6PDH2	glucose 6-phosphate dehydrogenase	[c] : g6p + nadp --> 6pgl + h + nadph	Glycolysis	1.1.1.49	G6pdh2 (PP_1022)	PP_1022	G6pdh2
GADktpp	gluconate 2-dehydrogenase (periplasm)	fad[c] + glcn[p] <==> 2dhglcn[p] + fadh2[c]	Glycolysis		GadC ( PP_3382 and PP_3383 )	( PP_3382 and PP_3383 )	GadC
GALU	UTP-glucose-1-phosphate uridylyltransferase	[c] : g1p + h + utp <==> ppi + udpg	Glycolysis	2.7.7.9	GalU (PP_3821)	PP_3821	GalU
GLCDpp	Glucose dehydrogenase (ubiquinone-8 as acceptor) (periplasm)	glc-D[p] + h2o[p] + q8[c] --> glcn[p] + h[p] + q8h2[c]	Glycolysis		Gcd (PP_1444)	PP_1444	Gcd
GLCtex	glucose transport via diffusion (extracellular to periplasm)	glc-D[e] <==> glc-D[p]	Glycolysis		( OprB-1 (PP_1019) ) or ( OprB-2 (PP_1445) )	( PP_1019 or PP_1445 )	( OprB-1 ) or ( OprB-2 )
GNK	gluconokinase	[c] : atp + glcn --> 6pgc + adp + h	Glycolysis	2.7.1.12	Gnuk (PP_3416)	PP_3416	Gnuk
HEX1	hexokinase (D-glucose:ATP)	[c] : atp + glc-D --> adp + g6p + h	Glycolysis	2.7.1.1	Glk (PP_1011)	PP_1011	Glk
ME1	malic enzyme (NAD)	[c] : mal-L + nad --> co2 + nadh + pyr	Glycolysis	1.1.1.38	Mae (PP_5085)	PP_5085	Mae
OAADC	oxaloacetate decarboxylase	[c] : h + oaa --> co2 + pyr	Glycolysis	4.1.1.3	OadA (PP_5346)	PP_5346	OadA
PDH	pyruvate dehydrogenase	[c] : coa + nad + pyr --> accoa + co2 + nadh	Glycolysis		( AceE (PP_0339) and AceF (PP_0338) and Lpd (PP_4187) ) or ( AceE (PP_0339) and AceF (PP_0338) and Lpd-3 (PP_5366) )	( ( PP_0339 and PP_0338 and PP_4187 ) or ( PP_0339 and PP_0338 and PP_5366 ) )	( AceE and AceF and Lpd ) or ( AceE and AceF and Lpd-3 )
PGI	glucose-6-phosphate isomerase	[c] : g6p <==> f6p	Glycolysis	5.3.1.9	Pgi-1 (PP_1808)	PP_1808	Pgi-1
PGL	6-phosphogluconolactonase	[c] : 6pgl + h2o --> 6pgc + h	Glycolysis	3.1.1.31	Pgl (PP_1023)	PP_1023	Pgl
PGLCNDH	phosphogluconate 2-dehydrogenase	[c] : 6p2dhglcn + nadph <==> 6pgc + (2) h + nadp	Glycolysis	1.1.1.43	KguD (PP_3376)	PP_3376	KguD
PGMT	phosphoglucomutase	[c] : g1p <==> g6p	Glycolysis	5.4.2.2	XanA1 (PP_1777)	PP_1777	XanA1
PPC	phosphoenolpyruvate carboxylase	[c] : co2 + h2o + pep --> h + oaa + pi	Glycolysis	4.1.1.31	Ppc (PP_1505)	PP_1505	Ppc
PPS	phosphoenolpyruvate synthase	[c] : atp + h2o + pyr --> amp + (2) h + pep + pi	Glycolysis	2.7.9.2	PpsA (PP_2082)	PP_2082	PpsA
ATPPRTr	ATP phosphoribosyltransferase reversible	[c] : atp + prpp <==> ppi + prbatp	Histidine Metabolism	2.4.2.17	HisG (PP_0965)	PP_0965	HisG
FORGLUIH	N-formimino-L-glutamate inimohydrolase	[c] : forglu + (2) h + h2o --> Nforglu + nh3	Histidine Metabolism	3.5.3.13	HutF (PP_5036)	PP_5036	HutF
HISD	histidase	[c] : his-L --> nh4 + urcan	Histidine Metabolism	4.3.1.3	HutH (PP_5032)	PP_5032	HutH
HISTD	histidinol dehydrogenase	[c] : h2o + histd + (2) nad --> (3) h + his-L + (2) nadh	Histidine Metabolism	1.1.1.23	HisD (PP_0966)	PP_0966	HisD
HISTP	histidinol-phosphatase	[c] : h2o + hisp --> histd + pi	Histidine Metabolism	3.1.3.15	HisB1 (PP_0059)	PP_0059	HisB1
HISTRS	Histidyl-tRNA synthetase	[c] : atp + his-L + trnahis --> amp + histrna + ppi	Histidine Metabolism	6.1.1.21	HisS (PP_0854)	PP_0854	HisS
HSTPTr	histidinol-phosphate transaminase reversible	[c] : glu-L + imacp <==> akg + hisp	Histidine Metabolism	2.6.1.9	HisC (PP_0967)	PP_0967	HisC
IG3PS	Imidazole-glycerol-3-phosphate synthase	[c] : gln-L + prlp --> aicar + eig3p + glu-L + h	Histidine Metabolism		( HisF (PP_0293) and HisH2 (PP_0290) )	( PP_0293 and PP_0290 )	( HisF and HisH2 )
IGPDH	imidazoleglycerol-phosphate dehydratase	[c] : eig3p --> h2o + imacp	Histidine Metabolism	4.2.1.19	HisB_TM (PP_0289)	PP_0289	HisB_TM
IZPN	imidazolonepropionase	[c] : 4izp + h2o --> forglu + h	Histidine Metabolism	3.5.2.7	HutI (PP_5030)	PP_5030	HutI
NFORGLUAH	N-Formyl-L-glutamate amidohydrolase	[c] : Nforglu + h2o --> for + glu-L + (2) h	Histidine Metabolism	3.5.1.68	HutG (PP_5029)	PP_5029	HutG
PRAMPC	phosphoribosyl-AMP cyclohydrolase	[c] : h2o + prbamp --> prfp	Histidine Metabolism	3.5.4.19	HisI2 (PP_5014)	PP_5014	HisI2
PRATPP	phosphoribosyl-ATP pyrophosphatase	[c] : h2o + prbatp --> h + ppi + prbamp	Histidine Metabolism	3.6.1.31	HisE (PP_5015)	PP_5015	HisE
PRMICIi	1-(5-phosphoribosyl)-5-[(5-phosphoribosylamino)methylideneamino)imidazole-4-carboxamide isomerase (irreversible)	[c] : prfp --> prlp	Histidine Metabolism	5.3.1.16	HisA (PP_0292)	PP_0292	HisA
URCN	urocanase	[c] : h2o + urcan --> 4izp	Histidine Metabolism	4.2.1.49	HutU (PP_5033)	PP_5033	HutU
34HPPOR	4-Hydroxyphenylpyruvate:oxygen oxidoreductase	[c] : 34hpp + o2 --> co2 + hgentis	Homogentisate Pathway	1.13.11.27	Hpd.1 (PP_3433)	PP_3433	Hpd.1
DHPR	6,7-dihydropteridine reductase	[c] : dhbpt + h + nadh --> nad + thbpt	Homogentisate Pathway		DhpR (PP_2432)	PP_2432	DhpR
FUMAC	fumarylacetoacetase	[c] : 4fumacac + h2o --> acac + fum + h	Homogentisate Pathway	3.7.1.2	Fah.1 (PP_4620)	PP_4620	Fah.1
HGNTOR	Homogentisate:oxygen 1,2-oxidoreductase (decyclizing)	[c] : hgentis + o2 --> 4mlacac + h	Homogentisate Pathway	1.13.11.5	Hgd.1 (PP_4621)	PP_4621	Hgd.1
MACACI	maleylacetoacetate isomerase	[c] : 4mlacac --> 4fumacac	Homogentisate Pathway	5.2.1.2	HmgC (PP_4619)	PP_4619	HmgC
PHETHPTOX	L-Phenylalanine,tetrahydrobiopterin:oxygen oxidoreductase (4-hydroxylating)	[c] : o2 + phe-L + thbpt --> dhbpt + h2o + tyr-L	Homogentisate Pathway	1.14.16.1	PhhA (PP_4490)	PP_4490	PhhA
TYRTA	tyrosine transaminase	[c] : akg + tyr-L <==> 34hpp + glu-L	Homogentisate Pathway	2.6.1.5	( TyrB (PP_1972) ) or ( TyrB-2 (PP_3590) )	( PP_1972 or PP_3590 )	( TyrB ) or ( TyrB-2 )
ASADi	aspartate-semialdehyde dehydrogenase, irreversible	[c] : 4pasp + h + nadph --> aspsa + nadp + pi	Lysine Biosynthesis	1.2.1.11	Asd (PP_1989)	PP_1989	Asd
ASPKi	aspartate kinase, irreversible	[c] : asp-L + atp --> 4pasp + adp	Lysine Biosynthesis	2.7.2.4	LysC (PP_4473)	PP_4473	LysC
DAPAT	Cadaverine aminotranferase	[c] : 15dap + akg --> glu-L + h + h2o + pprdn	Lysine Biosynthesis
DAPDC	diaminopimelate decarboxylase	[c] : 26dap-M + h --> co2 + lys-L	Lysine Biosynthesis	4.1.1.20	( LysA-1 (PP_2077) ) or ( LysA-2 (PP_5227) )	( PP_2077 or PP_5227 )	( LysA-1 ) or ( LysA-2 )
DAPE	diaminopimelate epimerase	[c] : 26dap-LL <==> 26dap-M	Lysine Biosynthesis	5.1.1.7	( DapF-1 (PP_3790) ) or ( DapF-2 (PP_5228) )	( PP_3790 or PP_5228 )	( DapF-1 ) or ( DapF-2 )
DHDPRy	dihydrodipicolinate reductase (NADPH)	[c] : 23dhdp + h + nadph --> nadp + thdp	Lysine Biosynthesis	1.3.1.26	DapB (PP_4725)	PP_4725	DapB
DHDPS	dihydrodipicolinate synthase	[c] : aspsa + pyr --> 23dhdp + h + (2) h2o	Lysine Biosynthesis	4.2.1.52	DapA (PP_1237)	PP_1237	DapA
HSDx	homoserine dehydrogenase (NADH)	[c] : hom-L + nad <==> aspsa + h + nadh	Lysine Biosynthesis	1.1.1.3	Hom (PP_1470)	PP_1470	Hom
LYSTRS	Lysyl-tRNA synthetase	[c] : atp + lys-L + trnalys --> amp + lystrna + ppi	Lysine Biosynthesis	6.1.1.6	LysS (PP_1496)	PP_1496	LysS
PPRDNDH	Piperideine dehydrogenase	[c] : (2) h2o + nad + pprdn --> 5aptn + h + nadh	Lysine Biosynthesis
SDPDS	succinyl-diaminopimelate desuccinylase	[c] : h2o + sl26da --> 26dap-LL + succ	Lysine Biosynthesis	3.5.1.18	DapE (PP_1525)	PP_1525	DapE
SDPTA	succinyldiaminopimelate transaminase	[c] : akg + sl26da <==> glu-L + sl2a6o	Lysine Biosynthesis	2.6.1.17	DapC (PP_1588)	PP_1588	DapC
THDPS	tetrahydrodipicolinate succinylase	[c] : h2o + succoa + thdp --> coa + sl2a6o	Lysine Biosynthesis	2.3.1.117	DapD (PP_1530)	PP_1530	DapD
1PPDCRc	L-Pipecolate:NADP+ 2-oxidoreductase	[c] : 1pipdn2c + h + nadph --> Lpipecol + nadp	Lysine Metabolism	1.5.1.21	DpkA (PP_3591)	PP_3591	DpkA
AADSACYCL	2-Aminoadipate 6-semialdehyde	[c] : h + h2o + thp2c <==> L2aadp6sa	Lysine Metabolism
AASAD3	L-aminoadipate-semialdehyde dehydrogenase (NADH)	[c] : L2aadp6sa + h2o + nad --> L2aadp + (2) h + nadh	Lysine Metabolism	1.2.1.31	AmaA (PP_5258)	PP_5258	AmaA
AATA	2-aminoadipate transaminase	[c] : 2oxoadp + glu-L <==> L2aadp + akg	Lysine Metabolism	2.6.1.39
AOXHEXCYCL	6-Amino-2-oxohexanoate cyclation	[c] : 6a2ohxnt <==> 1pipdn2c + h2o	Lysine Metabolism
APENTAMAH	5-aminopentanamide amidohydrolase	[c] : 5apentam + h2o --> 5aptn + nh3	Lysine Metabolism	3.5.1.30	DadA-1 (PP_0382)	PP_0382	DadA-1
APTNAT	5-aminopentanoate:2-oxoglutarate aminotransferase	[c] : 5aptn + akg <==> glu-L + oxptn	Lysine Metabolism	2.6.1.48	DavT (PP_0214)	PP_0214	DavT
DLYSOXGAT	D-Lysine:2-oxoglutarate aminotransferase	[c] : akg + lys-D <==> 6a2ohxnt + glu-D	Lysine Metabolism		TyrB-2 (PP_3590)	PP_3590	TyrB-2
DLYSPYRAT	D-Lysine:pyruvate aminotransferase	[c] : lys-D + pyr <==> 6a2ohxnt + ala-D	Lysine Metabolism		TyrB-2 (PP_3590)	PP_3590	TyrB-2
GLCOAS	glutaryl-CoA synthetase	[c] : atp + coa + glutar --> adp + glutcoa + pi	Lysine Metabolism	6.2.1.6
GLCOASYNT	Glutaryl-CoA:dihydrolipoamide S-succinyltransferase	[c] : S-gtrdhdlp + coa --> dhlam + glutcoa	Lysine Metabolism	2.3.1.61	Kgd1-c (PP_4189)	PP_4189	Kgd1-c
GLUTCOADHc	glutaryl-CoA dehydrogenase (citosol)	[c] : fad + glutcoa + h --> b2coa + co2 + fadh2	Lysine Metabolism	1.3.99.7	GcdH-kt (PP_0158)	PP_0158	GcdH-kt
LPCOXc	L-Pipecolate:oxygen 1,6-oxidoreductase	[c] : Lpipecol + o2 --> h + h2o2 + thp2c	Lysine Metabolism	1.5.3.7	Ama (PP_5257)	PP_5257	Ama
LYSDC	lysine decarboxylase	[c] : h + lys-L --> 15dap + co2	Lysine Metabolism	4.1.1.18
LYSMO	lysine oxygenase	[c] : lys-L + o2 --> 5apentam + co2 + h + h2o	Lysine Metabolism	1.13.12.2	DadB (PP_0383)	PP_0383	DadB
LYSRC	lysine racemase	[c] : lys-L <==> lys-D	Lysine Metabolism
LYSabcpp	L-lysine transport via ABC system (periplasm)	atp[c] + h2o[c] + lys-L[p] --> adp[c] + h[c] + lys-L[c] + pi[c]	Lysine Metabolism		( LysT-kt2 ( PP_4483 and PP_4484 and PP_4485 and PP_4486 ) ) or ( LysT-kt1 ( PP_0280 and PP_0281 and PP_0282 and PP_0283 ) ) or ( LysT-kt3 ( PP_3593 and PP_3594 and PP_3596 and PP_3597 ) )	( ( PP_4483 and PP_4484 and PP_4485 and PP_4486 ) or ( PP_0280 and PP_0281 and PP_0282 and PP_0283 ) or ( PP_3593 and PP_3594 and PP_3596 and PP_3597 ) )	( LysT-kt2 ) or ( LysT-kt1 ) or ( LysT-kt3 )
LYStex	L-lysine transport via diffusion (extracellular to periplasm)	lys-L[e] <==> lys-L[p]	Lysine Metabolism		OprD (PP_1206)	PP_1206	OprD
ORNabcpp	ornithine transport via ABC system (periplasm)	atp[c] + h2o[c] + orn[p] --> adp[c] + h[c] + orn[c] + pi[c]	Lysine Metabolism		LysT-kt2 ( PP_4483 and PP_4484 and PP_4485 and PP_4486 )	( PP_4483 and PP_4484 and PP_4485 and PP_4486 )	LysT-kt2
OXOADLR	2-Oxoadipate:lipoamde 2-oxidoreductase(decarboxylating and acceptor-succinylating)	[c] : 2oxoadp + h + lpam --> S-gtrdhdlp + co2	Lysine Metabolism	1.2.4.2	Kgd2-c (PP_4188)	PP_4188	Kgd2-c
OXPTNDH	glutarate-semialdehyde:NAD+ oxidoreductase	[c] : h2o + nad + oxptn <==> glutar + (2) h + nadh	Lysine Metabolism	1.2.1.20	DavD (PP_0213)	PP_0213	DavD
FALDDH	quinohemoprotein alcohol dehydrogenase	[c] : (2) fald + (2) focytc + o2 --> (2) cytcc + (2) for + (4) h	Methane Metabolism	1.1.99.8	QedH (PP_2674)	PP_2674	QedH
FDH	formate dehydrogenase	[c] : for + nad --> co2 + nadh	Methane Metabolism	1.2.1.2	( Fdn-kt1 ( PP_0490 and PP_0491 and PP_0492 ) ) or ( Fdn-kt2 ( PP_2183 and PP_2184 and PP_2185 and PP_2186 ) )	( ( PP_0490 and PP_0491 and PP_0492 ) or ( PP_2183 and PP_2184 and PP_2185 and PP_2186 ) )	( Fdn-kt1 ) or ( Fdn-kt2 )
CYSTGLr	cystathionine gamma-lyase	[c] : cyst-L + h2o <==> 2obut + cys-L + nh4	Methionine Metabolism	4.4.1.1	MetB ( PP_0659 ) or ( PP_4594 )	( PP_0659 or PP_4594 )	MetB
CYSTL	cystathionine b-lyase	[c] : cyst-L + h2o --> hcys-L + nh4 + pyr	Methionine Metabolism	4.4.1.8
DNAMTn2r	DNA (cytosine-5-)-methyltransferase	[c] : amet + dna <==> ahcys + dna5mtc + h	Methionine Metabolism	2.1.1.37	Dcm (PP_3989)	PP_3989	Dcm
FMETTRS	Methionyl-tRNA formyltransferase	[c] : 10fthf + mettrna --> fmettrna + h + thf	Methionine Metabolism	2.1.2.9	Fmt (PP_0067)	PP_0067	Fmt
HSERTA	homoserine O-trans-acetylase	[c] : accoa + hom-L <==> achms + coa	Methionine Metabolism	2.3.1.31	MetXW ( PP_5097 and PP_5098 )	( PP_5097 and PP_5098 )	MetXW
METGL	methionine g-lyase	[c] : h2o + met-L --> 2obut + ch4s + nh4	Methionine Metabolism	4.4.1.11	MdeA (PP_1308)	PP_1308	MdeA
METSr	methionine synthase reversible	[c] : 5mthf + hcys-L <==> h + met-L + thf	Methionine Metabolism	2.1.1.13	MetH (PP_2375)	PP_2375	MetH
METTRS	Methionyl-tRNA synthetase	[c] : atp + met-L + trnamet --> amp + mettrna + ppi	Methionine Metabolism	6.1.1.10	MetG (PP_1097)	PP_1097	MetG
MTHPTGHMr	5-methyltetrahydropteroyltriglutamate-homocysteine S-methyltransferase	[c] : 5mthglu + hcys-L <==> met-L + thglu	Methionine Metabolism	2.1.1.14	MetE1 (PP_2698)	PP_2698	MetE1
SELMETAT	selenomethionine adenosyltransferase	[c] : atp + h2o + selmeth --> pi + ppi + seasmet	Methionine Metabolism	2.5.1.6	MetK (PP_4967)	PP_4967	MetK
SHSL1	O-succinylhomoserine lyase (L-cysteine)	[c] : cys-L + suchms --> cyst-L + h + succ	Methionine Metabolism	4.2.99.9	MetB ( PP_0659 ) or ( PP_4594 )	( PP_0659 or PP_4594 )	MetB
SHSL2r	O-succinylhomoserine lyase (H2S)	[c] : h2s + suchms <==> h + hcys-L + succ	Methionine Metabolism	4.2.99.9	MetB ( PP_0659 ) or ( PP_4594 )	( PP_0659 or PP_4594 )	MetB
SHSL4r	O-succinylhomoserine lyase (elimination), reversible	[c] : h2o + suchms <==> 2obut + h + nh4 + succ	Methionine Metabolism	4.2.99.9	MetB ( PP_0659 ) or ( PP_4594 )	( PP_0659 or PP_4594 )	MetB
METACH	O-Acetyl-L-homoserine acetate-lyase (adding methanethiol)	[c] : achms + h2s <==> ac + h + hcys-L	Methionine Metabolism	4.2.99.10	MetZ-kt (PP_2528)	PP_2528	MetZ-kt
METAT	methionine adenosyltransferase	[c] : atp + h2o + met-L --> amet + pi + ppi	Methionine Metabolism	2.5.1.6	MetK (PP_4967)	PP_4967	MetK
UNK3	2-keto-4-methylthiobutyrate transamination	[c] : 2kmb + glu-L --> akg + met-L	Methionine Metabolism		( TyrB (PP_1972) ) or ( TyrB-2 (PP_3590) )	( PP_1972 or PP_3590 )	( TyrB ) or ( TyrB-2 )
ASPO6	L-aspartate oxidase	[c] : asp-L + o2 --> h + h2o2 + iasp	Nicotinate and Nicotinamide		NadB (PP_1426)	PP_1426	NadB
NADK	NAD kinase	[c] : atp + nad --> adp + h + nadp	Nicotinate and Nicotinamide	2.7.1.23	NadK (PP_2012)	PP_2012	NadK
NADS2	NAD synthase (glutamine-hydrolysing)	[c] : atp + dnad + gln-L + h2o --> amp + glu-L + h + nad + ppi	Nicotinate and Nicotinamide	6.3.5.1	NadE (PP_4869)	PP_4869	NadE
NAMNPP	nicotinic acid mononucleotide pyrophosphorylase	[c] : atp + h2o + nac + prpp --> adp + nicrnt + pi + ppi	Nicotinate and Nicotinamide	2.4.2.11	PncB (PP_4868)	PP_4868	PncB
NNATr	nicotinate-nucleotide adenylyltransferase	[c] : atp + h + nicrnt <==> dnad + ppi	Nicotinate and Nicotinamide	2.7.7.18	NadD (PP_4810)	PP_4810	NadD
NNDPR	nicotinate-nucleotide diphosphorylase (carboxylating)	[c] : (2) h + prpp + quln --> co2 + nicrnt + ppi	Nicotinate and Nicotinamide	2.4.2.19	NadC (PP_0787)	PP_0787	NadC
QULNS	quinolinate synthase	[c] : dhap + iasp --> (2) h2o + pi + quln	Nicotinate and Nicotinamide		NadA (PP_1231)	PP_1231	NadA
THD1	NAD(P) transhydrogenase (B-specific)	[c] : nad + nadph <==> nadh + nadp	Nicotinate and Nicotinamide	1.6.1.1	SthA (PP_2151)	PP_2151	SthA
6HNACMO	6-hydroxynicotinic acid monooxygenase	[c] : 6hnac + (2) h + nadh + o2 --> co2 + dhpyr + h2o + nad	Nicotinic acid pathway
MALEI	Maleate cis-trans-isomerase	[c] : male <==> fum	Nicotinic acid pathway	5.2.1.1
MALMDA	Maleamic acid deamidase	[c] : h2o + malm --> h + male + nh3	Nicotinic acid pathway
NACHY	Nicotinic acid 6-Hydroxylase	[c] : nac + (0.5) o2 --> 6hnac	Nicotinic acid pathway
NFMLDF	N-Formyl maleate deformylase	[c] : h2o + nfmalm --> for + h + malm	Nicotinic acid pathway
PYRDOX	2,5-dihydroxypyridine dioxygenase.	[c] : dhpyr + o2 --> h + nfmalm	Nicotinic acid pathway
DAAD	D-Amino acid dehydrogenase	[c] : ala-D + fad + h2o --> fadh2 + nh4 + pyr	Nitrogen Metabolism	1.4.99.1	( DadA-kt1 (PP_4434) ) or ( DadA-kt2 (PP_5270) )	( PP_4434 or PP_5270 )	( DadA-kt1 ) or ( DadA-kt2 )
GLYCL_2	glycine cleavage system, cytosol	[c] : co2 + mlthf + nadh + nh4 --> gly + nad + thf	Nitrogen Metabolism	2.1.2.10	( GcvT-kt1 (PP_0986) ) or ( GcvT-kt2 (PP_5194) )	( PP_0986 or PP_5194 )	( GcvT-kt1 ) or ( GcvT-kt2 )
H2CO3D	carboxylic acid dissociation	[c] : co2 + h2o <==> h2co3	Nitrogen Metabolism	4.2.1.1	CynT (PP_0100)	PP_0100	CynT
NTRIR2x	nitrite Reductase (NADH)	[c] : (5) h + (3) nadh + no2 --> (2) h2o + (3) nad + nh4	Nitrogen Metabolism		NirBD ( PP_1705 and PP_1706 )	( PP_1705 and PP_1706 )	NirBD
DHFR	dihydrofolate reductase	[c] : dhf + h + nadph <==> nadp + thf	One Carbon pool by folate	1.5.1.3	FolA (PP_5132)	PP_5132	FolA
FTHFD	formyltetrahydrofolate deformylase	[c] : 10fthf + h2o --> for + h + thf	One Carbon pool by folate	3.5.1.10	( PurU-kt1 (PP_0327) ) or ( PurU-kt2 (PP_1367) ) or ( PurU-kt3 (PP_1943) )	( PP_0327 or PP_1367 or PP_1943 )	( PurU-kt1 ) or ( PurU-kt2 ) or ( PurU-kt3 )
GARFT	phosphoribosylglycinamide formyltransferase	[c] : 10fthf + gar <==> fgam + h + thf	One Carbon pool by folate	2.1.2.2	PurN (PP_1664)	PP_1664	PurN
MTHFC	methenyltetrahydrofolate cyclohydrolase	[c] : h2o + methf <==> 10fthf + h	One Carbon pool by folate	3.5.4.9	( FolD-kt1 (PP_1945) ) or ( FolD-kt2 (PP_2265) )	( PP_1945 or PP_2265 )	( FolD-kt1 ) or ( FolD-kt2 )
MTHFD	methylenetetrahydrofolate dehydrogenase (NADP)	[c] : mlthf + nadp <==> methf + nadph	One Carbon pool by folate	1.5.1.5	( FolD-kt1 (PP_1945) ) or ( FolD-kt2 (PP_2265) )	( PP_1945 or PP_2265 )	( FolD-kt1 ) or ( FolD-kt2 )
MTHFR3	5,10-methylenetetrahydrofolatereductase (NADPH)	[c] : (2) h + mlthf + nadph --> 5mthf + nadp	One Carbon pool by folate	1.5.1.20	MetF (PP_4977)	PP_4977	MetF
CAT	catalase	[c] : (2) h2o2 --> (2) h2o + o2	Other	1.11.1.6	( KatE (PP_0115) ) or ( KatA (PP_0481) ) or ( Catpkt1 (PP_2887) )	( PP_0115 or PP_0481 or PP_2887 )	( KatE ) or ( KatA ) or ( Catpkt1 )
ATPS4rpp	ATP synthase (four protons for one ATP) (periplasm)	adp[c] + (4) h[p] + pi[c] <==> atp[c] + (3) h[c] + h2o[c]	Oxidative Phosphorylation	3.6.3.14	Atp ( PP_5412 and PP_5413 and PP_5414 and PP_5415 and PP_5416 and PP_5417 and PP_5418 and PP_5419 )	( PP_5412 and PP_5413 and PP_5414 and PP_5415 and PP_5416 and PP_5417 and PP_5418 and PP_5419 )	Atp
CYO1-KT	ubiquinol---cytochrome-c reductase	(2) ficytc[c] + (2) h[c] + q8h2[c] --> (2) focytc[c] + (2) h[p] + q8[c]	Oxidative Phosphorylation	1.10.2.2	Cbc1-m ( PP_1317 and PP_1318 and PP_1319 )	( PP_1317 and PP_1318 and PP_1319 )	Cbc1-m
CYO1b	cytochrome-c oxidase (2 protons)	[c] : (2) focytc + (0.5) o2 --> (2) ficytc + h2o	Oxidative Phosphorylation	1.9.3.1	( Cbb3-1 ( PP_4250 and PP_4251 and PP_4252 and PP_4253 ) ) or ( Cbb3-2 ( PP_4255 and PP_4256 and PP_4257 and PP_4258 ) ) or ( Caa3 ( PP_0103 and PP_0104 and PP_0105 and PP_0106 ) )	( ( PP_4250 and PP_4251 and PP_4252 and PP_4253 ) or ( PP_4255 and PP_4256 and PP_4257 and PP_4258 ) or ( PP_0103 and PP_0104 and PP_0105 and PP_0106 ) )	( Cbb3-1 ) or ( Cbb3-2 ) or ( Caa3 )
CYTBDpp	cytochrome oxidase bd (ubiquinol-8: 2 protons) (periplasm)	(2) h[c] + (0.5) o2[c] + q8h2[c] --> (2) h[p] + h2o[c] + q8[c]	Oxidative Phosphorylation		Cyd ( PP_4650 and PP_4651 )	( PP_4650 and PP_4651 )	Cyd
CYTBO3_4pp	cytochrome oxidase bo3 (ubiquinol-8: 4 protons) (periplasm)	(4) h[c] + (0.5) o2[c] + q8h2[c] --> (4) h[p] + h2o[c] + q8[c]	Oxidative Phosphorylation		Cyo ( PP_0812 and PP_0813 and PP_0814 and PP_0815 )	( PP_0812 and PP_0813 and PP_0814 and PP_0815 )	Cyo
NADH16pp	NADH dehydrogenase (ubiquinone-8 & 3 protons) (periplasm)	(4) h[c] + nadh[c] + q8[c] --> (3) h[p] + nad[c] + q8h2[c]	Oxidative Phosphorylation	1.6.5.3	NdhD ( PP_4119 and PP_4120 and PP_4121 and PP_4122 and PP_4123 and PP_4124 and PP_4125 and PP_4126 and PP_4127 and PP_4128 and PP_4129 and PP_4130 and PP_4131 )	( PP_4119 and PP_4120 and PP_4121 and PP_4122 and PP_4123 and PP_4124 and PP_4125 and PP_4126 and PP_4127 and PP_4128 and PP_4129 and PP_4130 and PP_4131 )	NdhD
NADH5	NADH dehydrogenase (ubiquinone-8 )	[c] : h + nadh + q8 --> nad + q8h2	Oxidative Phosphorylation	1.6.5.3	Ndh (PP_0626)	PP_0626	Ndh
PPA	inorganic diphosphatase	[c] : h2o + ppi --> h + (2) pi	Oxidative Phosphorylation	3.6.1.1	Ppa (PP_0538)	PP_0538	Ppa
PPK2r	polyphosphate kinase	[c] : atp + ppi <==> adp + pppi	Oxidative Phosphorylation	2.7.4.1	Ppk (PP_5217)	PP_5217	Ppk
ACLS	acetolactate synthase	[c] : h + (2) pyr --> alac-S + co2	Pantothenate and CoA Biosynthesis	4.1.3.18	IlvBN ( PP_4679 and PP_4680 )	( PP_4679 and PP_4680 )	IlvBN
DHAD1	dihydroxy-acid dehydratase (2,3-dihydroxy-3-methylbutanoate)	[c] : 23dhmb --> 3mob + h2o	Pantothenate and CoA Biosynthesis	4.2.1.9	IlvD (PP_5128)	PP_5128	IlvD
DHPM1	dihydropyrimidinase (5,6-dihydrouracil)	[c] : 56dura + h2o --> cala + h	Pantothenate and CoA Biosynthesis	3.5.2.2
DPCOAK	dephospho-CoA kinase	[c] : atp + dpcoa --> adp + coa + h	Pantothenate and CoA Biosynthesis	2.7.1.24	CoaE.1 (PP_0631)	PP_0631	CoaE.1
DPR	2-dehydropantoate 2-reductase	[c] : 2dhp + h + nadph --> nadp + pant-R	Pantothenate and CoA Biosynthesis	1.1.1.169	( PanE-kt1 (PP_1351) ) or ( PanE-kt2 (PP_2325) ) or ( PanE-kt3 (PP_2998) )	( PP_1351 or PP_2325 or PP_2998 )	( PanE-kt1 ) or ( PanE-kt2 ) or ( PanE-kt3 )
DURAD	dihydrouracil dehydrogenase (NADP)	[c] : 56dura + nadp <==> h + nadph + ura	Pantothenate and CoA Biosynthesis	1.3.1.2	PydA-kt (PP_4038)	PP_4038	PydA-kt
MOHMT	3-methyl-2-oxobutanoate hydroxymethyltransferase	[c] : 3mob + h2o + mlthf --> 2dhp + thf	Pantothenate and CoA Biosynthesis	2.1.2.11	PanB (PP_4699)	PP_4699	PanB
PANTS	pantothenate synthase	[c] : ala-B + atp + pant-R --> amp + h + pnto-R + ppi	Pantothenate and CoA Biosynthesis	6.3.2.1	PanC (PP_4700)	PP_4700	PanC
PNTK	pantothenate kinase	[c] : atp + pnto-R --> 4ppan + adp + h	Pantothenate and CoA Biosynthesis	2.7.1.33	PanK3.1 (PP_0438)	PP_0438	PanK3.1
PPCDC	phosphopantothenoylcysteine decarboxylase	[c] : 4ppcys + h --> co2 + pan4p	Pantothenate and CoA Biosynthesis	4.1.1.36	CoaBC (PP_5285)	PP_5285	CoaBC
PPNCL	phosphopantothenate-cysteine ligase	[c] : 4ppan + ctp + cys-L --> 4ppcys + cdp + h + pi	Pantothenate and CoA Biosynthesis	6.3.2.5	CoaBC (PP_5285)	PP_5285	CoaBC
PTPAT	pantetheine-phosphate adenylyltransferase	[c] : atp + h + pan4p <==> dpcoa + ppi	Pantothenate and CoA Biosynthesis	2.7.7.3	CoaD (PP_5123)	PP_5123	CoaD
UPPN	b-ureidopropionase	[c] : cala + (2) h + h2o --> ala-B + co2 + nh4	Pantothenate and CoA Biosynthesis	3.5.1.6	AmaB-kt (PP_0614)	PP_0614	AmaB-kt
G6PI	Glucose-6-phosphate isomerase	[c] : g6p <==> g6p-B	Pentose Phosphate Pathway	5.3.1.9	Pgi-1 (PP_1808)	PP_1808	Pgi-1
GND	phosphogluconate dehydrogenase	[c] : 6pgc + nadp --> co2 + nadph + ru5p-D	Pentose Phosphate Pathway	1.1.1.44	Gnd (PP_4043)	PP_4043	Gnd
RPE	ribulose 5-phosphate 3-epimerase	[c] : ru5p-D <==> xu5p-D	Pentose Phosphate Pathway	5.1.3.1	Rpe (PP_0415)	PP_0415	Rpe
RPI	ribose-5-phosphate isomerase	[c] : r5p <==> ru5p-D	Pentose Phosphate Pathway	5.3.1.6	RpiA (PP_5150)	PP_5150	RpiA
TALA	transaldolase	[c] : g3p + s7p <==> e4p + f6p	Pentose Phosphate Pathway	2.2.1.2	Tal (PP_2168)	PP_2168	Tal
TKT1	transketolase	[c] : r5p + xu5p-D <==> g3p + s7p	Pentose Phosphate Pathway	2.2.1.1	TktA (PP_4965)	PP_4965	TktA
TKT2	transketolase	[c] : e4p + xu5p-D <==> f6p + g3p	Pentose Phosphate Pathway	2.2.1.1	TktA (PP_4965)	PP_4965	TktA
ALAALAr	D-alanine-D-alanine ligase (reversible)	[c] : (2) ala-D + atp <==> adp + alaala + h + pi	Peptidoglycan Biosynthesis	6.3.2.4	( DdlB (PP_1339) ) or ( DdlA (PP_4346) )	( PP_1339 or PP_4346 )	( DdlB ) or ( DdlA )
PAPPT3	phospho-N-acetylmuramoyl-pentapeptide-transferase (meso-2,6-diaminopimelate)	[c] : udcpp + ugmda --> uagmda + ump	Peptidoglycan Biosynthesis	2.7.8.13	MraY (PP_1334)	PP_1334	MraY
PPTGS_KT	Peptidoglycan subunit synthesis P.putida KT2440	[c] : uaagmda --> h + peptido_kt + udcpdp	Peptidoglycan Biosynthesis
UAAGDS	UDP-N-acetylmuramoyl-L-alanyl-D-glutamyl-meso-2,6-diaminopimelate synthetase	[c] : 26dap-M + atp + uamag --> adp + h + pi + ugmd	Peptidoglycan Biosynthesis	6.3.2.13	MurEkt (PP_1332)	PP_1332	MurEkt
UAGPT3	UDP-N-acetylglucosamine-N-acetylmuramyl-(pentapeptide)pyrophosphoryl-undecaprenol N-acetylglucosamine transferase	[c] : uacgam + uagmda --> h + uaagmda + udp	Peptidoglycan Biosynthesis		MurG (PP_1337)	PP_1337	MurG
UDCPDP	undecaprenyl-diphosphatase	[c] : h2o + udcpdp --> h + pi + udcpp	Peptidoglycan Biosynthesis	3.6.1.27	UppP (PP_2862)	PP_2862	UppP
UGMDDS	UDP-N-acetylmuramoyl-L-alanyl-D-glutamyl-meso-2,6-diaminopimeloyl-D-alanyl-D-alanine synthetase	[c] : alaala + atp + ugmd --> adp + h + pi + ugmda	Peptidoglycan Biosynthesis	6.3.2.15	MurFkt (PP_1333)	PP_1333	MurFkt
3HAACOAT100	3-Hydroxyacyl ACP:CoA Transacylase	[c] : 3hdecACP + coa <==> ACP + R-3hdcoa	PHAs Metabolism		PhaG (PP_1408)	PP_1408	PhaG
3HAACOAT120	3-Hydroxyacyl ACP:CoA Transacylase	[c] : 3hddecACP + coa <==> ACP + R-3hddcoa	PHAs Metabolism		PhaG (PP_1408)	PP_1408	PhaG
3HAACOAT121	3-Hydroxyacyl ACP:CoA Transacylase	[c] : 3hcddec5eACP + coa <==> ACP + R-3hcddec5ecoa	PHAs Metabolism		PhaG (PP_1408)	PP_1408	PhaG
3HAACOAT140	3-Hydroxyacyl ACP:CoA Transacylase	[c] : 3hmrsACP + coa <==> ACP + R-3hmrscoa	PHAs Metabolism		PhaG (PP_1408)	PP_1408	PhaG
3HAACOAT141	3-Hydroxyacyl ACP:CoA Transacylase	[c] : 3hcmrs7eACP + coa <==> ACP + R-3hcmrs7ecoa	PHAs Metabolism		PhaG (PP_1408)	PP_1408	PhaG
3HAACOAT60	3-Hydroxyacyl ACP:CoA Transacylase	[c] : 3hhexACP + coa <==> ACP + R-3hhcoa	PHAs Metabolism		PhaG (PP_1408)	PP_1408	PhaG
3HAACOAT80	3-Hydroxyacyl ACP:CoA Transacylase	[c] : 3hoctACP + coa <==> ACP + R-3hocoa	PHAs Metabolism		PhaG (PP_1408)	PP_1408	PhaG
DPHAPC100	Poly-(3-hydroxyalkanoate) depolymerase	[c] : C100mclPHA + coa --> R-3hdcoa + mclPHAg	PHAs Metabolism		PhaZ (PP_5004)	PP_5004	PhaZ
DPHAPC120	Poly-(3-hydroxyalkanoate) depolymerase	[c] : C120mclPHA + coa --> R-3hddcoa + mclPHAg	PHAs Metabolism		PhaZ (PP_5004)	PP_5004	PhaZ
DPHAPC121	Poly-(3-hydroxyalkanoate) depolymerase	[c] : C121mclPHA + coa --> R-3hcddec5ecoa + mclPHAg	PHAs Metabolism		PhaZ (PP_5004)	PP_5004	PhaZ
DPHAPC140	Poly-(3-hydroxyalkanoate) depolymerase	[c] : C140mclPHA + coa --> R-3hmrscoa + mclPHAg	PHAs Metabolism		PhaZ (PP_5004)	PP_5004	PhaZ
DPHAPC141	Poly-(3-hydroxyalkanoate) depolymerase	[c] : C141mclPHA + coa --> R-3hcmrs7ecoa + mclPHAg	PHAs Metabolism		PhaZ (PP_5004)	PP_5004	PhaZ
DPHAPC60	Poly-(3-hydroxyalkanoate) depolymerase	[c] : C60mclPHA + coa --> R-3hhcoa + mclPHAg	PHAs Metabolism		PhaZ (PP_5004)	PP_5004	PhaZ
DPHAPC80	Poly-(3-hydroxyalkanoate) depolymerase	[c] : C80mclPHA + coa --> R-3hocoa + mclPHAg	PHAs Metabolism		PhaZ (PP_5004)	PP_5004	PhaZ
PHA	PHA plus	[c] : C100mclPHA + C120mclPHA + C60mclPHA + C80mclPHA <==> mclPHA	PHAs Metabolism
PHAPC100	Poly-(3-hydroxyalkanoate) polymerase	[c] : R-3hdcoa + mclPHAg --> C100mclPHA + coa	PHAs Metabolism		( PhaC1 (PP_5003) ) or ( PhaC2 (PP_5005) )	( PP_5003 or PP_5005 )	( PhaC1 ) or ( PhaC2 )
PHAPC120	Poly-(3-hydroxyalkanoate) polymerase	[c] : R-3hddcoa + mclPHAg --> C120mclPHA + coa	PHAs Metabolism		( PhaC1 (PP_5003) ) or ( PhaC2 (PP_5005) )	( PP_5003 or PP_5005 )	( PhaC1 ) or ( PhaC2 )
PHAPC121	Poly-(3-hydroxyalkanoate) polymerase	[c] : R-3hcddec5ecoa + mclPHAg --> C121mclPHA + coa	PHAs Metabolism		( PhaC2 (PP_5005) ) or ( PhaC1 (PP_5003) )	( PP_5005 or PP_5003 )	( PhaC2 ) or ( PhaC1 )
PHAPC140	Poly-(3-hydroxyalkanoate) polymerase	[c] : R-3hmrscoa + mclPHAg --> C140mclPHA + coa	PHAs Metabolism		( PhaC1 (PP_5003) ) or ( PhaC2 (PP_5005) )	( PP_5003 or PP_5005 )	( PhaC1 ) or ( PhaC2 )
PHAPC141	Poly-(3-hydroxyalkanoate) polymerase	[c] : R-3hcmrs7ecoa + mclPHAg --> C141mclPHA + coa	PHAs Metabolism		( PhaC1 (PP_5003) ) or ( PhaC2 (PP_5005) )	( PP_5003 or PP_5005 )	( PhaC1 ) or ( PhaC2 )
PHAPC60	Poly-(3-hydroxyalkanoate) polymerase	[c] : R-3hhcoa + mclPHAg --> C60mclPHA + coa	PHAs Metabolism		( PhaC1 (PP_5003) ) or ( PhaC2 (PP_5005) )	( PP_5003 or PP_5005 )	( PhaC1 ) or ( PhaC2 )
PHAPC80	Poly-(3-hydroxyalkanoate) polymerase	[c] : R-3hocoa + mclPHAg --> C80mclPHA + coa	PHAs Metabolism		( PhaC1 (PP_5003) ) or ( PhaC2 (PP_5005) ) or ( PhaC1 (PP_5003) )	( PP_5003 or PP_5005 or PP_5003 )	( PhaC1 ) or ( PhaC2 ) or ( PhaC1 )
RHACOAR100	(3R)-3-Hydroxyacyl-CoA:NADP+ oxidoreductase	[c] : 3odcoa + h + nadph <==> R-3hdcoa + nadp	PHAs Metabolism	1.1.1.36	FabG (PP_1914)	PP_1914	FabG
RHACOAR120	(R)-Hydroxyacyl-CoA:NADP oxidoreductase	[c] : 3oddcoa + h + nadph <==> R-3hddcoa + nadp	PHAs Metabolism	1.1.1.36	FabG (PP_1914)	PP_1914	FabG
RHACOAR140	(3R)-3-Hydroxyacyl-CoA:NADP+ oxidoreductase	[c] : 3otdcoa + h + nadph <==> R-3hmrscoa + nadp	PHAs Metabolism	1.1.1.36	FabG (PP_1914)	PP_1914	FabG
RHACOAR60	(3R)-3-Hydroxyacyl-CoA:NADP+ oxidoreductase	[c] : 3ohcoa + h + nadph <==> R-3hhcoa + nadp	PHAs Metabolism	1.1.1.36	FabG (PP_1914)	PP_1914	FabG
RHACOAR80	(3R)-3-Hydroxyacyl-CoA:NADP+ oxidoreductase	[c] : 3oocoa + h + nadph <==> R-3hocoa + nadp	PHAs Metabolism	1.1.1.36	FabG (PP_1914)	PP_1914	FabG
DHPACCOAHIT	1,2-Dihydroxy-1,2-dihydrophenylacetyl-CoA Hydratase/Isomerase/Ketothiolase complex	[c] : 2dhphaccoa + coa + (2) h2o --> 3hadpcoa + accoa + h + h2	Phenylacetyl-CoA pathway		( PaaB (PP_3283) and PaaE (PP_3280) and PaaN (PP_3270) )	( PP_3283 and PP_3280 and PP_3270 )	( PaaB and PaaE and PaaN )
HADPCOADH	3-hydroxyadipyl-CoA dehydrogenase	[c] : 3hadpcoa --> h2 + oxadpcoa	Phenylacetyl-CoA pathway		( PaaA (PP_3284) and PaaC (PP_3282) )	( PP_3284 and PP_3282 )	( PaaA and PaaC )
PACCOALr	phenylacetate-CoA ligase	[c] : atp + coa + pac <==> amp + phaccoa + ppi	Phenylacetyl-CoA pathway	6.2.1.30	PaaF (PP_3279)	PP_3279	PaaF
PACt1	Phenylacetic acid transport via outer membrane porin	pac[e] <==> pac[p]	Phenylacetyl-CoA pathway		PaaM (PP_3271)	PP_3271	PaaM
PACt3	Phenylacetic acid transport via sodium symport. MSF	na1[p] + pac[p] <==> na1[c] + pac[c]	Phenylacetyl-CoA pathway		PaaL (PP_3272)	PP_3272	PaaL
PHACOAOR	Phenylacetyl-CoA oxygenase/reductase	[c] : h2 + o2 + phaccoa --> 2dhphaccoa	Phenylacetyl-CoA pathway		PaaGHIJK ( PP_3274 and PP_3275 and PP_3276 and PP_3277 and PP_3278 )	( PP_3274 and PP_3275 and PP_3276 and PP_3277 and PP_3278 )	PaaGHIJK
ANPRT	anthranilate phosphoribosyltransferase	[c] : anth + prpp --> ppi + pran	Phenylalanine Tyrosine Tryptophan Biosynthesis	2.4.2.18	TrpD2 (PP_0421)	PP_0421	TrpD2
ANS	anthranilate synthase	[c] : chor + gln-L --> anth + glu-L + h + pyr	Phenylalanine Tyrosine Tryptophan Biosynthesis	4.1.3.27	TrpEG ( PP_0417 and PP_0420 )	( PP_0417 and PP_0420 )	TrpEG
CHORM	chorismate mutase	[c] : chor --> pphn	Phenylalanine Tyrosine Tryptophan Biosynthesis	5.4.99.5	PheA (PP_1769)	PP_1769	PheA
CHORS	chorismate synthase	[c] : 3psme --> chor + pi	Phenylalanine Tyrosine Tryptophan Biosynthesis	4.2.3.5	AroC (PP_1830)	PP_1830	AroC
DDPA	3-deoxy-D-arabino-heptulosonate 7-phosphate synthetase	[c] : e4p + h2o + pep --> 2dda7p + pi	Phenylalanine Tyrosine Tryptophan Biosynthesis	4.1.2.15	( AroF-kt1 (PP_2324) ) or ( AroF-kt2 (PP_3080) )	( PP_2324 or PP_3080 )	( AroF-kt1 ) or ( AroF-kt2 )
DHQD	3-dehydroquinate dehydratase	[c] : 3dhq <==> 3dhsk + h2o	Phenylalanine Tyrosine Tryptophan Biosynthesis	4.2.1.10	( AroQ-kt1 (PP_0560) ) or ( AroQ-kt2 (PP_2407) ) or ( AroQ-kt3 (PP_3003) )	( PP_0560 or PP_2407 or PP_3003 )	( AroQ-kt1 ) or ( AroQ-kt2 ) or ( AroQ-kt3 )
DHQS	3-dehydroquinate synthase	[c] : 2dda7p --> 3dhq + pi	Phenylalanine Tyrosine Tryptophan Biosynthesis	4.2.3.4	AroB (PP_5078)	PP_5078	AroB
IGPS	indole-3-glycerol-phosphate synthase	[c] : 2cpr5p + h --> 3ig3p + co2 + h2o	Phenylalanine Tyrosine Tryptophan Biosynthesis	4.1.1.48	TrpC (PP_0422)	PP_0422	TrpC
PHETA1	phenylalanine transaminase	[c] : akg + phe-L <==> glu-L + phpyr	Phenylalanine Tyrosine Tryptophan Biosynthesis	2.6.1.58	( TyrB (PP_1972) ) or ( TyrB-2 (PP_3590) )	( PP_1972 or PP_3590 )	( TyrB ) or ( TyrB-2 )
PHETRS	Phenylalanyl-tRNA synthetase	[c] : atp + phe-L + trnaphe --> amp + phetrna + ppi	Phenylalanine Tyrosine Tryptophan Biosynthesis	6.1.1.20	PheST ( PP_2469 and PP_2470 )	( PP_2469 and PP_2470 )	PheST
PPND	prephenate dehydrogenase	[c] : nad + pphn --> 34hpp + co2 + nadh	Phenylalanine Tyrosine Tryptophan Biosynthesis	1.3.1.12	TyrA (PP_1770)	PP_1770	TyrA
PPNDH	prephenate dehydratase	[c] : h + pphn --> co2 + h2o + phpyr	Phenylalanine Tyrosine Tryptophan Biosynthesis	4.2.1.51	PheA (PP_1769)	PP_1769	PheA
PRAI	phosphoribosylanthranilate isomerase	[c] : pran <==> 2cpr5p	Phenylalanine Tyrosine Tryptophan Biosynthesis	5.3.1.24	TrpF (PP_1995)	PP_1995	TrpF
PSCVT	3-phosphoshikimate 1-carboxyvinyltransferase	[c] : pep + skm5p <==> 3psme + pi	Phenylalanine Tyrosine Tryptophan Biosynthesis	2.5.1.19	TyrA (PP_1770)	PP_1770	TyrA
SHK3Dr	shikimate dehydrogenase	[c] : 3dhsk + h + nadph <==> nadp + skm	Phenylalanine Tyrosine Tryptophan Biosynthesis	1.1.1.25	( AroE-kt1 (PP_0074) ) or ( AroE-kt2 (PP_3002) )	( PP_0074 or PP_3002 )	( AroE-kt1 ) or ( AroE-kt2 )
SHKK	shikimate kinase	[c] : atp + skm --> adp + h + skm5p	Phenylalanine Tyrosine Tryptophan Biosynthesis	2.7.1.71	AroK (PP_5079)	PP_5079	AroK
TRPS1r	tryptophan synthase (indoleglycerol phosphate)	[c] : 3ig3p + ser-L <==> g3p + h2o + trp-L	Phenylalanine Tyrosine Tryptophan Biosynthesis	4.2.1.20	( TrpA-kt (PP_0082) and TrpB-kt (PP_0083) )	( PP_0082 and PP_0083 )	( TrpA-kt and TrpB-kt )
TRPS2	tryptophan synthase (indole)	[c] : indole + ser-L --> h2o + trp-L	Phenylalanine Tyrosine Tryptophan Biosynthesis	4.2.1.20	TrpB-kt (PP_0083)	PP_0083	TrpB-kt
TRPS3r	tryptophan synthase (indoleglycerol phosphate)	[c] : 3ig3p <==> g3p + indole	Phenylalanine Tyrosine Tryptophan Biosynthesis	4.2.1.20	TrpA-kt (PP_0082)	PP_0082	TrpA-kt
TYRTRS	tyrosyl-tRNA synthetase	[c] : atp + trnatyr + tyr-L --> amp + ppi + tyrtrna	Phenylalanine Tyrosine Tryptophan Biosynthesis	6.1.1.1	TyrS (PP_0436)	PP_0436	TyrS
ACBIPGT	Adenosyl cobinamide phosphate guanyltransferase	[c] : adocbip + gtp + h --> agdpcbi + ppi	Porphyrin and Chlorophyll Metabolism		CobP (PP_1678)	PP_1678	CobP
ADCPS1	adenosylcobinamide-phosphate synthase	[c] : adcobhex + appl + atp --> adocbi + adp + h + pi	Porphyrin and Chlorophyll Metabolism		( CobCkt (PP_1676) and CobDkt (PP_1675) )	( PP_1676 and PP_1675 )	( CobCkt and CobDkt )
ADCPS2	adenosylcobinamide-phosphate synthase	[c] : adcobhex + applp + atp --> adocbip + adp + h + pi	Porphyrin and Chlorophyll Metabolism		( CobCkt (PP_1676) and CobDkt (PP_1675) )	( PP_1676 and PP_1675 )	( CobCkt and CobDkt )
ADCYRS	adenosylcobyric acid synthase (glutamine-hydrolysing)	[c] : adcobdam + (4) atp + (4) gln-L + (4) h2o --> adcobhex + (4) adp + (4) glu-L + (4) h + (4) pi	Porphyrin and Chlorophyll Metabolism		CobQ (PP_1677)	PP_1677	CobQ
ADOCBIK	Adenosyl cobinamide kinase	[c] : adocbi + atp --> adocbip + adp + h	Porphyrin and Chlorophyll Metabolism		CobP (PP_1678)	PP_1678	CobP
ADOCBLS	Adenosylcobalamin 5'-phosphate synthase	[c] : agdpcbi + rdmbzi --> adocbl + gmp + h	Porphyrin and Chlorophyll Metabolism		CobS (PP_1681)	PP_1681	CobS
COCHL	cobaltochelatase	[c] : atp + cobalt2 + h2o + hgbam --> adp + co2dam + (2) h + pi	Porphyrin and Chlorophyll Metabolism		CobN (PP_3507)	PP_3507	CobN
CPPPGO	coproporphyrinogen oxidase (O2 required)	[c] : cpppg3 + (2) h + o2 --> (2) co2 + (2) h2o + pppg9	Porphyrin and Chlorophyll Metabolism	1.3.3.3	HemF (PP_0073)	PP_0073	HemF
CPPPGO2	Oxygen Independent coproporphyrinogen-III oxidase	[c] : (2) amet + cpppg3 --> (2) co2 + (2) dad-5 + (2) met-L + pppg9	Porphyrin and Chlorophyll Metabolism		HemN (PP_4264)	PP_4264	HemN
CYRDAAT	cob(I)yrinic acid a,c-diamide adenosyltransferase	[c] : atp + co1dam + h --> adcobdam + pppi	Porphyrin and Chlorophyll Metabolism	2.5.1.17	CobO (PP_1672)	PP_1672	CobO
CYRDAR	cob(II)yrinic acid a,c-diamide reductase	[c] : (2) co2dam + nadh --> (2) co1dam + h + nad	Porphyrin and Chlorophyll Metabolism		BluB (PP_1674)	PP_1674	BluB
FCLT	Ferrochelatase	[c] : fe2 + ppp9 --> (2) h + pheme	Porphyrin and Chlorophyll Metabolism	4.99.1.1	HemH (PP_0744)	PP_0744	HemH
G1SATi	glutamate-1-semialdehyde aminotransferase	[c] : glu1sa --> 5aop	Porphyrin and Chlorophyll Metabolism	5.4.3.8	HemL (PP_4784)	PP_4784	HemL
GLUTRR	glutamyl-tRNA reductase	[c] : glutrna + h + nadph --> glu1sa + nadp + trnaglu	Porphyrin and Chlorophyll Metabolism		HemA (PP_0732)	PP_0732	HemA
HEMEOS	Heme O synthase	[c] : frdp + h2o + pheme --> hemeO + ppi	Porphyrin and Chlorophyll Metabolism		( CyoE-kt1 (PP_0110) ) or ( CyoE-kt2 (PP_0816) )	( PP_0110 or PP_0816 )	( CyoE-kt1 ) or ( CyoE-kt2 )
HMBS	hydroxymethylbilane synthase	[c] : h2o + (4) ppbng --> hmbil + (4) nh4	Porphyrin and Chlorophyll Metabolism	4.3.1.8	HemC (PP_0186)	PP_0186	HemC
PC11M	precorrin-4 C11-methyltransferase	[c] : amet + pre4 --> ahcys + h + pre5	Porphyrin and Chlorophyll Metabolism	2.1.1.133	CobM (PP_3410)	PP_3410	CobM
PC17M	precorrin-3B C17-methyltransferase	[c] : amet + pre3b --> ahcys + (3) h + pre4	Porphyrin and Chlorophyll Metabolism	2.1.1.131	CobJ (PP_4826)	PP_4826	CobJ
PC20M	precorrin-2 C20-methyltransferase	[c] : amet + dscl --> ahcys + h + pre3a	Porphyrin and Chlorophyll Metabolism	2.1.1.130	CobI (PP_4827)	PP_4827	CobI
PC6AR	precorrin-6A reductase	[c] : h + nadph + pre6a --> nadp + pre6b	Porphyrin and Chlorophyll Metabolism	1.3.1.54	CobK (PP_4832)	PP_4832	CobK
PC6YM	precorrin-6Y C5,15-methyltransferase (decarboxylating)	[c] : (2) amet + pre6b --> (2) ahcys + co2 + (2) h + pre8	Porphyrin and Chlorophyll Metabolism	2.1.1.132	CobL (PP_4830)	PP_4830	CobL
PC8XM	precorrin-8X methylmutase	[c] : h + pre8 --> hgbyr	Porphyrin and Chlorophyll Metabolism	5.4.1.2	CobH (PP_4828)	PP_4828	CobH
PPBNGS	porphobilinogen synthase	[c] : (2) 5aop --> h + (2) h2o + ppbng	Porphyrin and Chlorophyll Metabolism	4.2.1.24	( HemB-kt2 (PP_3322) ) or ( HemB-kt1 (PP_2913) )	( PP_3322 or PP_2913 )	( HemB-kt2 ) or ( HemB-kt1 )
PPPGO	protoporphyrinogen oxidase (aerobic)	[c] : (1.5) o2 + pppg9 --> (3) h2o + ppp9	Porphyrin and Chlorophyll Metabolism	1.3.3.4
R05217	Precorrin 3A + Oxygen <=> Precorrin 3B	[c] : h + (0.5) o2 + pre3a --> pre3b	Porphyrin and Chlorophyll Metabolism		CobG (PP_4829)	PP_4829	CobG
R05219	Precorrin 5 <=> Precorrin 6X	[c] : amet + h2o + pre5 --> ac + ahcys + h + pre6a	Porphyrin and Chlorophyll Metabolism		CobF (PP_3763)	PP_3763	CobF
R05224	Hydrogenobyrinate <=> Hydrogenobyrinate a,c diamide	[c] : (2) atp + (2) gln-L + h2o + hgbyr --> (2) adp + (2) glu-L + h + hgbam + ppi	Porphyrin and Chlorophyll Metabolism		CobB (PP_1673)	PP_1673	CobB
RZ5PP	alpha-ribazole 5-phosphate phosphatase	[c] : 5prdmbz + h2o --> pi + rdmbzi	Porphyrin and Chlorophyll Metabolism		CobCkt1 (PP_1680)	PP_1680	CobCkt1
SHCHD2	sirohydrochlorin dehydrogenase (NAD)	[c] : dscl + nad --> h + nadh + scl	Porphyrin and Chlorophyll Metabolism		CysG2 (PP_3999)	PP_3999	CysG2
SHCHF	sirohydrochlorin ferrochetalase	[c] : fe2 + scl --> (3) h + sheme	Porphyrin and Chlorophyll Metabolism		CysG2 (PP_3999)	PP_3999	CysG2
UPP3MT	uroporphyrinogen methyltransferase	[c] : (2) amet + uppg3 --> (2) ahcys + dscl + h	Porphyrin and Chlorophyll Metabolism	2.1.1.107	( CobA-kt1 (PP_2090) ) or ( CysG2 (PP_3999) )	( PP_2090 or PP_3999 )	( CobA-kt1 ) or ( CysG2 )
UPP3S	uroporphyrinogen-III synthase	[c] : hmbil --> h2o + uppg3	Porphyrin and Chlorophyll Metabolism	4.2.1.75	HemD (PP_0187)	PP_0187	HemD
UPPDC1	uroporphyrinogen decarboxylase (uroporphyrinogen III)	[c] : (4) h + uppg3 --> (4) co2 + cpppg3	Porphyrin and Chlorophyll Metabolism	4.1.1.37	HemE (PP_5074)	PP_5074	HemE
UPPDC2	uroporphyrinogen decarboxylase (uroporphyrinogen I)	[c] : (4) h + uppg1 --> (4) co2 + cpppg1	Porphyrin and Chlorophyll Metabolism	4.1.1.37	HemE (PP_5074)	PP_5074	HemE
ACS2	acetyl-CoA synthase (propionate)	[c] : atp + coa + ppa --> amp + ppcoa + ppi	Propanoate Metabolism	6.2.1.1	PrpE (PP_2351)	PP_2351	PrpE
MCITD	2-methylcitrate dehydratase	[c] : 2mcit --> 2mcacn + h2o	Propanoate Metabolism	4.2.1.79	PrpD (PP_2338)	PP_2338	PrpD
MCITL2	methylisocitrate lyase	[c] : micit <==> pyr + succ	Propanoate Metabolism	4.1.3.30	PrpB (PP_2334)	PP_2334	PrpB
MCITS	2-methylcitrate synthase	[c] : h2o + oaa + ppcoa --> 2mcit + coa + h	Propanoate Metabolism	4.1.3.31	PrpC (PP_2335)	PP_2335	PrpC
MICITDr	2-methylisocitrate dehydratase	[c] : 2mcacn + h2o <==> micit	Propanoate Metabolism	4.2.1.99	AcnM (PP_2336)	PP_2336	AcnM
OBDHc	2-Oxobutanoate dehydrogenase, cytosolic	[c] : 2obut + coa + nad --> co2 + nadh + ppcoa	Propanoate Metabolism	1.2.7.2
ADA	Adenosine deaminase	[c] : adn + h + h2o --> ins + nh4	Purine Metabolism	3.5.4.4	Add (PP_0591)	PP_0591	Add
ADK1	adenylate kinase	[c] : amp + atp <==> (2) adp	Purine Metabolism	2.7.4.3	Adk (PP_1506)	PP_1506	Adk
ADNCYC	adenylate cyclase	[c] : atp --> camp + ppi	Purine Metabolism	4.6.1.1	CyaA (PP_5222)	PP_5222	CyaA
ADPT	adenine phosphoribosyltransferase	[c] : ade + prpp --> amp + ppi	Purine Metabolism	2.4.2.7	Apt (PP_4266)	PP_4266	Apt
ADPT2	adenine phosphoribosyltransferase	[c] : aicar + ppi <==> C04051 + prpp	Purine Metabolism	2.4.2.7	Apt (PP_4266)	PP_4266	Apt
ADSL1r	adenylsuccinate lyase	[c] : dcamp <==> amp + fum	Purine Metabolism	4.3.2.2	PurB (PP_4016)	PP_4016	PurB
ADSL2r	adenylosuccinate lyase	[c] : 25aics <==> aicar + fum	Purine Metabolism	4.3.2.2	PurB (PP_4016)	PP_4016	PurB
ADSS	adenylosuccinate synthase	[c] : asp-L + gtp + imp --> dcamp + gdp + (2) h + pi	Purine Metabolism	6.3.4.4	PurA (PP_4889)	PP_4889	PurA
AICART	phosphoribosylaminoimidazolecarboxamide formyltransferase	[c] : 10fthf + aicar <==> fprica + thf	Purine Metabolism	2.1.2.3	PurH (PP_4822)	PP_4822	PurH
AIRCr	phosphoribosylaminoimidazole carboxylase	[c] : air + co2 <==> 5aizc + h	Purine Metabolism	4.1.1.21	PurEK ( PP_5335 and PP_5336 )	( PP_5335 and PP_5336 )	PurEK
AMPN	AMP nucleosidase	[c] : amp + h2o --> ade + r5p	Purine Metabolism	3.2.2.4	Amn (PP_4779)	PP_4779	Amn
AP4AH	Ap4A hydrolase	[c] : ap4a + h2o --> (2) adp + (2) h	Purine Metabolism	3.6.1.41	ApaH (PP_0399)	PP_0399	ApaH
DADA	Deoxyadenosine deaminase	[c] : dad-2 + h + h2o --> din + nh4	Purine Metabolism		Add (PP_0591)	PP_0591	Add
DADK	deoxyadenylate kinase	[c] : atp + damp <==> adp + dadp	Purine Metabolism	2.7.4.11	Adk (PP_1506)	PP_1506	Adk
DGK1	deoxyguanylate kinase (dGMP:ATP)	[c] : atp + dgmp <==> adp + dgdp	Purine Metabolism	2.7.4.8	Gmk2 (PP_5296)	PP_5296	Gmk2
GART	GAR transformylase-T	[c] : atp + for + gar --> adp + fgam + h + pi	Purine Metabolism		PurT (PP_1457)	PP_1457	PurT
GDPT	Guanosine 3'-diphosphate 5'-triphosphate	[c] : gdptp + h2o <==> h + pi + ppgpp	Purine Metabolism	3.6.1.11	Ppx (PP_5216)	PP_5216	Ppx
GK1	guanylate kinase (GMP:ATP)	[c] : atp + gmp <==> adp + gdp	Purine Metabolism	2.7.4.8	Gmk2 (PP_5296)	PP_5296	Gmk2
GLUPRT	glutamine phosphoribosyldiphosphate amidotransferase	[c] : gln-L + h2o + prpp --> glu-L + ppi + pram	Purine metabolism	2.4.2.14	PurF (PP_2000)	PP_2000	PurF
GMPS2	GMP synthase	[c] : atp + gln-L + h2o + xmp --> amp + glu-L + gmp + (2) h + ppi	Purine Metabolism	6.3.5.2	GuaA (PP_1032)	PP_1032	GuaA
GNNUC	gnnuc	[c] : gsn + h2o --> gua + rib-D	Purine Metabolism		IunH2 (PP_2460)	PP_2460	IunH2
GTPDPK	GTP diphosphokinase	[c] : atp + gtp --> amp + gdptp + h	Purine Metabolism	2.7.6.5	RelA (PP_1656)	PP_1656	RelA
GUAD	guanine deaminase	[c] : gua + h + h2o --> nh4 + xan	Purine Metabolism	3.5.4.3	GuaD (PP_4281)	PP_4281	GuaD
GUAPRT	guanine phosphoribosyltransferase	[c] : gua + prpp --> gmp + ppi	Purine Metabolism	2.4.2.8	Hpt (PP_0747)	PP_0747	Hpt
HXAND	hypoxanthine dehydrogenase	[c] : h2o + hxan + nad --> h + nadh + xan	Purine Metabolism		XdhAB ( PP_4278 and PP_4279 )	( PP_4278 and PP_4279 )	XdhAB
HXPRT	hypoxanthine phosphoribosyltransferase (Hypoxanthine)	[c] : hxan + prpp --> imp + ppi	Purine Metabolism	2.4.2.8	Hpt (PP_0747)	PP_0747	Hpt
IMPC	IMP cyclohydrolase	[c] : h2o + imp <==> fprica	Purine Metabolism	3.5.4.10	PurH (PP_4822)	PP_4822	PurH
IMPD	IMP dehydrogenase	[c] : h2o + imp + nad --> h + nadh + xmp	Purine Metabolism	1.1.1.205	GuaB (PP_1031)	PP_1031	GuaB
INSH	Inosine hydrolase	[c] : h2o + ins --> hxan + rib-D	Purine Metabolism	3.2.2.8	IunH2 (PP_2460)	PP_2460	IunH2
NDPK1	nucleoside-diphosphate kinase (ATP:GDP)	[c] : atp + gdp <==> adp + gtp	Purine Metabolism	2.7.4.6	Ndk (PP_0849)	PP_0849	Ndk
NDPK5	nucleoside-diphosphate kinase (ATP:dGDP)	[c] : atp + dgdp <==> adp + dgtp	Purine Metabolism	2.7.4.6	Ndk (PP_0849)	PP_0849	Ndk
NDPK8	nucleoside-diphosphate kinase (ATP:dADP)	[c] : atp + dadp <==> adp + datp	Purine Metabolism	2.7.4.6	Ndk (PP_0849)	PP_0849	Ndk
NTD10	5'-nucleotidase (XMP)	[c] : h2o + xmp --> pi + xtsn	Purine Metabolism	3.1.3.5	SurE (PP_1620)	PP_1620	SurE
NTD10pp	5'-nucleotidase (XMP)	[p] : h2o + xmp --> pi + xtsn	Purine Metabolism	3.1.3.5	UshA (PP_1414)	PP_1414	UshA
NTD11	5'-nucleotidase (IMP)	[c] : h2o + imp --> ins + pi	Purine Metabolism	3.1.3.5	SurE (PP_1620)	PP_1620	SurE
NTD11pp	5'-nucleotidase (IMP)	[p] : h2o + imp --> ins + pi	Purine Metabolism	3.1.3.5	UshA (PP_1414)	PP_1414	UshA
NTD6	5'-nucleotidase (dAMP)	[c] : damp + h2o --> dad-2 + pi	Purine Metabolism	3.1.3.5	SurE (PP_1620)	PP_1620	SurE
NTD6pp	5'-nucleotidase (dAMP)	[p] : damp + h2o --> dad-2 + pi	Purine Metabolism	3.1.3.5	UshA (PP_1414)	PP_1414	UshA
NTD7	5'-nucleotidase (AMP)	[c] : amp + h2o --> adn + pi	Purine Metabolism	3.1.3.5	SurE (PP_1620)	PP_1620	SurE
NTD7pp	5'-nucleotidase (AMP)	[p] : amp + h2o --> adn + pi	Purine Metabolism	3.1.3.5	UshA (PP_1414)	PP_1414	UshA
NTD8	5'-nucleotidase (dGMP)	[c] : dgmp + h2o --> dgsn + pi	Purine Metabolism	3.1.3.5	SurE (PP_1620)	PP_1620	SurE
NTD8pp	5'-nucleotidase (dGMP)	[p] : dgmp + h2o --> dgsn + pi	Purine Metabolism	3.1.3.5	UshA (PP_1414)	PP_1414	UshA
NTD9	5'-nucleotidase (GMP)	[c] : gmp + h2o --> gsn + pi	Purine Metabolism	3.1.3.5	SurE (PP_1620)	PP_1620	SurE
NTD9pp	5'-nucleotidase (GMP)	[p] : gmp + h2o --> gsn + pi	Purine Metabolism	3.1.3.5	UshA (PP_1414)	PP_1414	UshA
PPGPPDP	guanosine-3',5'-bis(diphosphate) 3'-diphosphatase	[c] : h2o + ppgpp --> gdp + ppi	Purine Metabolism	3.1.7.2	SpoT (PP_5302)	PP_5302	SpoT
PRAGS	phosphoribosylglycinamide synthetase	[c] : atp + gly + pram --> adp + gar + h + pi	Purine Metabolism	6.3.4.13	PurD (PP_4823)	PP_4823	PurD
PRAIS	phosphoribosylaminoimidazole synthase	[c] : atp + fpram --> adp + air + (2) h + pi	Purine Metabolism	6.3.3.1	PurM (PP_1665)	PP_1665	PurM
PRASCS	phosphoribosylaminoimidazolesuccinocarboxamide synthase	[c] : 5aizc + asp-L + atp <==> 25aics + adp + h + pi	Purine Metabolism	6.3.2.6	PurC (PP_1240)	PP_1240	PurC
PRFGS	phosphoribosylformylglycinamidine synthase	[c] : atp + fgam + gln-L + h2o --> adp + fpram + glu-L + h + pi	Purine Metabolism	6.3.5.3	PurL (PP_1037)	PP_1037	PurL
RNDR1	ribonucleoside-diphosphate reductase (ADP)	[c] : adp + trdrd --> dadp + h2o + trdox	Purine Metabolism	1.17.4.1	NrdAB ( PP_1177 and PP_1179 )	( PP_1177 and PP_1179 )	NrdAB
RNDR2	ribonucleoside-diphosphate reductase (GDP)	[c] : gdp + trdrd --> dgdp + h2o + trdox	Purine Metabolism	1.17.4.1	NrdAB ( PP_1177 and PP_1179 )	( PP_1177 and PP_1179 )	NrdAB
XAND	xanthine dehydrogenase	[c] : h2o + nad + xan --> h + nadh + urate	Purine Metabolism	1.1.1.204	XdhAB ( PP_4278 and PP_4279 )	( PP_4278 and PP_4279 )	XdhAB
XTSNH	Xanthosine hydrolase	[c] : h2o + xtsn --> rib-D + xan	Purine Metabolism	3.2.2.8	IunH2 (PP_2460)	PP_2460	IunH2
ASPCT	aspartate carbamoyltransferase	[c] : asp-L + cbp --> cbasp + h + pi	Pyrimidine Metabolism	2.1.3.2	PyrBec (PP_4998)	PP_4998	PyrBec
CBPS	carbamoyl-phosphate synthase (glutamine-hydrolysing)	[c] : (2) atp + gln-L + h2o + hco3 --> (2) adp + cbp + glu-L + (2) h + pi	Pyrimidine Metabolism	6.3.5.5	CarB ( PP_4723 and PP_4724 )	( PP_4723 and PP_4724 )	CarB
CSND	Cytosine deaminase	[c] : csn + h + h2o --> nh4 + ura	Pyrimidine Metabolism	3.5.4.1	CodA (PP_3189)	PP_3189	CodA
CTPS2	CTP synthase (glutamine)	[c] : atp + gln-L + h2o + utp --> adp + ctp + glu-L + (2) h + pi	Pyrimidine Metabolism	6.3.4.2	PyrG (PP_1610)	PP_1610	PyrG
CYTK1	cytidylate kinase (CMP)	[c] : atp + cmp <==> adp + cdp	Pyrimidine Metabolism	2.7.4.14	Cmk (PP_1771)	PP_1771	Cmk
CYTK2	cytidylate kinase (dCMP)	[c] : atp + dcmp <==> adp + dcdp	Pyrimidine Metabolism	2.7.4.14	Cmk (PP_1771)	PP_1771	Cmk
DCTPD	dCTP deaminase	[c] : dctp + h + h2o --> dutp + nh4	Pyrimidine Metabolism	3.5.4.13	Dcd (PP_1100)	PP_1100	Dcd
DCTPD2	dCTP deaminase	[c] : ctp + h + h2o --> nh4 + utp	Pyrimidine Metabolism	3.5.4.13	Dcd (PP_1100)	PP_1100	Dcd
DHORD	dihydoorotic acid dehydrogenase	[c] : dhor-S + o2 <==> h2o2 + orot	Pyrimidine Metabolism	1.3.3.1	PyrD (PP_2095)	PP_2095	PyrD
DHORTS	dihydroorotase	[c] : dhor-S + h2o <==> cbasp + h	Pyrimidine Metabolism	3.5.2.3	PyrC (PP_1086)	PP_1086	PyrC
DTMPK	dTMP kinase	[c] : atp + dtmp <==> adp + dtdp	Pyrimidine Metabolism	2.7.4.9	Tmk (PP_3363)	PP_3363	Tmk
DUTPDP	dUTP diphosphatase	[c] : dutp + h2o --> dump + h + ppi	Pyrimidine Metabolism	3.6.1.23	Dut (PP_5286)	PP_5286	Dut
NDPK2	nucleoside-diphosphate kinase (ATP:UDP)	[c] : atp + udp <==> adp + utp	Pyrimidine Metabolism	2.7.4.6	( Ndk (PP_0849) ) or ( Ndk (PP_0849) )	( PP_0849 and PP_0849 )	( Ndk ) or ( Ndk )
NDPK3	nucleoside-diphosphate kinase (ATP:CDP)	[c] : atp + cdp <==> adp + ctp	Pyrimidine Metabolism	2.7.4.6	( Ndk (PP_0849) ) or ( Ndk (PP_0849) )	( PP_0849 and PP_0849 )	( Ndk ) or ( Ndk )
NDPK4	nucleoside-diphosphate kinase (ATP:dTDP)	[c] : atp + dtdp <==> adp + dttp	Pyrimidine Metabolism	2.7.4.6	Ndk (PP_0849)	PP_0849	Ndk
NDPK6	nucleoside-diphosphate kinase (ATP:dUDP)	[c] : atp + dudp <==> adp + dutp	Pyrimidine Metabolism	2.7.4.6	Ndk (PP_0849)	PP_0849	Ndk
NDPK7	nucleoside-diphosphate kinase (ATP:dCDP)	[c] : atp + dcdp <==> adp + dctp	Pyrimidine Metabolism	2.7.4.6	Ndk (PP_0849)	PP_0849	Ndk
NTD2	5'-nucleotidase (UMP)	[c] : h2o + ump --> pi + uri	Pyrimidine Metabolism	3.1.3.5	SurE (PP_1620)	PP_1620	SurE
NTD2pp	5'-nucleotidase (UMP)	[p] : h2o + ump --> pi + uri	Pyrimidine Metabolism	3.1.3.5	UshA (PP_1414)	PP_1414	UshA
NTD3	5'-nucleotidase (dCMP)	[c] : dcmp + h2o --> dcyt + pi	Pyrimidine Metabolism	3.1.3.5	SurE (PP_1620)	PP_1620	SurE
NTD3pp	5'-nucleotidase (dCMP)	[p] : dcmp + h2o --> dcyt + pi	Pyrimidine Metabolism	3.1.3.5	UshA (PP_1414)	PP_1414	UshA
NTD4	5'-nucleotidase (CMP)	[c] : cmp + h2o --> cytd + pi	Pyrimidine Metabolism	3.1.3.5	SurE (PP_1620)	PP_1620	SurE
NTD4pp	5'-nucleotidase (CMP)	[p] : cmp + h2o --> cytd + pi	Pyrimidine Metabolism	3.1.3.5	UshA (PP_1414)	PP_1414	UshA
NTD5	5'-nucleotidase (dTMP)	[c] : dtmp + h2o --> pi + thymd	Pyrimidine Metabolism	3.1.3.5	SurE (PP_1620)	PP_1620	SurE
NTD5pp	5'-nucleotidase (dTMP)	[p] : dtmp + h2o --> pi + thymd	Pyrimidine Metabolism	3.1.3.5	UshA (PP_1414)	PP_1414	UshA
OMPDC	orotidine-5'-phosphate decarboxylase	[c] : h + orot5p --> co2 + ump	Pyrimidine Metabolism	4.1.1.23	PyrF (PP_1815)	PP_1815	PyrF
ORPT	orotate phosphoribosyltransferase	[c] : orot5p + ppi <==> orot + prpp	Pyrimidine Metabolism	2.4.2.10	PyrE (PP_5291)	PP_5291	PyrE
PYNP2r	pyrimidine-nucleoside phosphorylase (uracil)	[c] : pi + uri <==> r1p + ura	Pyrimidine Metabolism	2.4.2.2
RNDR3	ribonucleoside-diphosphate reductase (CDP)	[c] : cdp + trdrd --> dcdp + h2o + trdox	Pyrimidine Metabolism	1.17.4.1	NrdAB ( PP_1177 and PP_1179 )	( PP_1177 and PP_1179 )	NrdAB
RNDR4	ribonucleoside-diphosphate reductase (UDP)	[c] : trdrd + udp --> dudp + h2o + trdox	Pyrimidine Metabolism	1.17.4.1	NrdAB ( PP_1177 and PP_1179 )	( PP_1177 and PP_1179 )	NrdAB
TMDS	thymidylate synthase	[c] : dump + mlthf --> dhf + dtmp	Pyrimidine Metabolism	2.1.1.45	ThyA (PP_5141)	PP_5141	ThyA
TRDR	thioredoxin reductase (NADPH)	[c] : h + nadph + trdox --> nadp + trdrd	Pyrimidine Metabolism	1.8.1.9	( TrxB (PP_0786) ) or ( TrxC (PP_5069) )	( PP_0786 or PP_5069 )	( TrxB ) or ( TrxC )
UMPK	UMP kinase	[c] : atp + ump <==> adp + udp	Pyrimidine Metabolism	2.7.4.14	( Cmk (PP_1771) ) or ( PyrH (PP_1593) )	( PP_1771 or PP_1593 )	( Cmk ) or ( PyrH )
UPPRT	uracil phosphoribosyltransferase	[c] : prpp + ura --> ppi + ump	Pyrimidine Metabolism	2.4.2.9	Upp (PP_0746)	PP_0746	Upp
L-LACD2	L-Lactate dehydrogenase (ubiquinone)	[c] : lac-L + q8 --> pyr + q8h2	Pyruvate Met	1.1.2.3	IldD1 (PP_4736)	PP_4736	IldD1
LDH_D	D-lactate dehydrogenase	[c] : lac-D + nad <==> h + nadh + pyr	Pyruvate Met	1.1.1.28	Ldh (PP_1649)	PP_1649	Ldh
APRAUR	5-amino-6-(5-phosphoribosylamino)uracil reductase	[c] : 5apru + h + nadph --> 5aprbu + nadp	Riboflavin Metabolism	1.1.1.193	RibD (PP_0514)	PP_0514	RibD
DB4PS	3,4-Dihydroxy-2-butanone-4-phosphate synthase	[c] : ru5p-D --> db4p + for + h	Riboflavin Metabolism		( RibB1 (PP_0530) ) or ( RibBAkt1 (PP_0516) ) or ( RibBAkt2 (PP_3813) )	( PP_0530 or PP_0516 or PP_3813 )	( RibB1 ) or ( RibBAkt1 ) or ( RibBAkt2 )
DHPPDA	diaminohydroxyphosphoribosylaminopyrimidine deaminase	[c] : 25dhpp + h + h2o --> 5apru + nh4	Riboflavin Metabolism	3.5.4.26	RibD (PP_0514)	PP_0514	RibD
FMNAT	FMN adenylyltransferase	[c] : atp + fmn + h --> fad + ppi	Riboflavin Metabolism	2.7.7.2	RibFkt (PP_0602)	PP_0602	RibFkt
GTPCII	GTP cyclohydrolase II	[c] : gtp + (3) h2o --> 25dhpp + for + (2) h + ppi	Riboflavin Metabolism	3.5.4.25	( RibA (PP_0522) ) or ( RibBAkt1 (PP_0516) ) or ( RibBAkt2 (PP_3813) )	( PP_0522 or PP_0516 or PP_3813 )	( RibA ) or ( RibBAkt1 ) or ( RibBAkt2 )
PMDPHT	pyrimidine phosphatase	[c] : 5aprbu + h2o --> 4r5au + pi	Riboflavin Metabolism		AceK-kt (PP_4565)	PP_4565	AceK-kt
RBFK	riboflavin kinase	[c] : atp + ribflv --> adp + fmn + h	Riboflavin Metabolism	2.7.1.26	RibFkt (PP_0602)	PP_0602	RibFkt
RBFSa	riboflavin synthase	[c] : 4r5au + db4p --> dmlz + (2) h2o + pi	Riboflavin Metabolism	2.5.1.9	RibH1 (PP_0517)	PP_0517	RibH1
RBFSb	riboflavin synthase	[c] : (2) dmlz --> 4r5au + ribflv	Riboflavin Metabolism	2.5.1.9	RibE-kt (PP_0515)	PP_0515	RibE-kt
PPM	phosphopentomutase	[c] : r1p <==> r5p	Ribose Metabolism	5.4.2.7	XanA1 (PP_1777)	PP_1777	XanA1
PRPPS	phosphoribosylpyrophosphate synthetase	[c] : atp + r5p <==> amp + h + prpp	Ribose Metabolism	2.7.6.1	PrsA (PP_0722)	PP_0722	PrsA
R15BPK	ribose-1,5-bisphosphokinase	[c] : atp + r15bp --> adp + prpp	Ribose Metabolism		PhnN (PP_4469)	PP_4469	PhnN
R1PK	ribose 1-phosphokinase	[c] : atp + r1p --> adp + h + r15bp	Ribose Metabolism
CDPMEK	4-(cytidine 5'-diphospho)-2-C-methyl-D-erythritol kinase	[c] : 4c2me + atp --> 2p4c2me + adp + h	Steroid biosynthesis		IspE (PP_0723)	PP_0723	IspE
DMATT	dimethylallyltranstransferase	[c] : dmpp + ipdp --> grdp + ppi	Steroid biosynthesis	2.5.1.1	IspA (PP_0528)	PP_0528	IspA
DXPRIi	1-deoxy-D-xylulose reductoisomerase	[c] : dxyl5p + h + nadph --> 2me4p + nadp	Steroid biosynthesis		Dxr (PP_1597)	PP_1597	Dxr
DXPS	1-deoxy-D-xylulose 5-phosphate synthase	[c] : g3p + h + pyr --> co2 + dxyl5p	Steroid biosynthesis		Dxs (PP_0527)	PP_0527	Dxs
GRTT	geranyltranstransferase	[c] : grdp + ipdp --> frdp + ppi	Steroid biosynthesis	2.5.1.10	IspA (PP_0528)	PP_0528	IspA
IPDDI	isopentenyl-diphosphate D-isomerase	[c] : ipdp <==> dmpp	Steroid biosynthesis	5.3.3.2	Idi (PP_0565)	PP_0565	Idi
IPDPS	1-hydroxy-2-methyl-2-(E)-butenyl 4-diphosphate reductase (ipdp)	[c] : h + h2mb4p + nadh --> h2o + ipdp + nad	Steroid biosynthesis		IspH (PP_0606)	PP_0606	IspH
MECDPDH	2C-methyl-D-erythritol 2,4 cyclodiphosphate dehydratase	[c] : 2mecdp + h --> h2mb4p + h2o	Steroid biosynthesis		IspG (PP_0853)	PP_0853	IspG
MECDPS	2-C-methyl-D-erythritol 2,4-cyclodiphosphate synthase	[c] : 2p4c2me --> 2mecdp + cmp	Steroid biosynthesis		IspF (PP_1618)	PP_1618	IspF
MEPCT	2-C-methyl-D-erythritol 4-phosphate cytidylyltransferase	[c] : 2me4p + ctp + h --> 4c2me + ppi	Steroid biosynthesis		IspD (PP_1614)	PP_1614	IspD
APSR	Adenylylsulfate (APS)reductase (aerobic)	[c] : aps + trdrd --> amp + (2) h + so3 + trdox	Sulfur Metabolism		CysH-kt (PP_2328)	PP_2328	CysH-kt
FDMO	FMNH2-dependent monooxygenase	[c] : fmnh2 + isetac + o2 --> fmn + gcald + h + h2o + so3	Sulfur Metabolism		SsuDkt (PP_0238)	PP_0238	SsuDkt
FDMO2	FMNH2-dependent monooxygenase (methanesulfonate)	[c] : fmnh2 + mso3 + o2 --> fald + fmn + h + h2o + so3	Sulfur Metabolism		SsuDkt (PP_0238)	PP_0238	SsuDkt
FDMO3	FMNH2-dependent monooxygenase (ethanesulfonate)	[c] : ethso3 + fmnh2 + o2 --> acald + fmn + h + h2o + so3	Sulfur Metabolism		SsuDkt (PP_0238)	PP_0238	SsuDkt
FDMO5	FMNH2-dependent monooxygenase (pentanesulfonate)	[c] : fmnh2 + o2 + pentso3 --> fmn + h + h2o + ptal + so3	Sulfur Metabolism		SsuDkt (PP_0238)	PP_0238	SsuDkt
FDMOtau	FMNH2-dependent monooxygenase	[c] : fmnh2 + o2 + taur --> aacald + fmn + h + h2o + so3	Sulfur Metabolism		SsuDkt (PP_0238)	PP_0238	SsuDkt
FMNRx2	FMN reductase	[c] : fmn + h + nadph --> fmnh2 + nadp	Sulfur Metabolism		SsuE (PP_0236)	PP_0236	SsuE
MSULR	Metanesulfonate reductase (NADPH2)	[c] : ch4s + (3) h2o + (3) nadp <==> (4) h + mso3 + (3) nadph	Sulfur Metabolism	1.8.2.2
SADT	sulfate adenylyltransferase	[c] : atp + h + so4 --> aps + ppi	Sulfur Metabolism	2.7.7.4	CysDN ( PP_1303 and PP_1304 )	( PP_1303 and PP_1304 )	CysDN
SULRi	sulfite reductase (NADPH2)	[c] : (5) h + (3) nadph + so3 --> (3) h2o + h2s + (3) nadp	Sulfur Metabolism	1.8.2.2	( CysI-kt (PP_2371) and PiuB-CysJ (PP_0860) )	( PP_2371 and PP_0860 )	( CysI-kt and PiuB-CysJ )
SULabcpp	sulfate transport via ABC system (periplasm)	atp[c] + h2o[c] + so4[p] --> adp[c] + h[c] + pi[c] + so4[c]	Sulfur Metabolism		( CysA (PP_5168) and CysP (PP_5171) and CysT (PP_5170) and CysW (PP_5169) )	( PP_5168 and PP_5171 and PP_5170 and PP_5169 )	( CysA and CysP and CysT and CysW )
TAUDO	Taurine dioxygenase	[c] : akg + o2 + taur --> aacald + co2 + h + so3 + succ	Sulfur Metabolism	1.14.11.17	TauD (PP_0230)	PP_0230	TauD
TSULabcpp	thiosulfate transport via ABC system (periplasm)	atp[c] + h2o[c] + tsul[p] --> adp[c] + h[c] + pi[c] + tsul[c]	Sulfur Metabolism		( CysA (PP_5168) and CysP (PP_5171) and CysT (PP_5170) and CysW (PP_5169) )	( PP_5168 and PP_5171 and PP_5170 and PP_5169 )	( CysA and CysP and CysT and CysW )
BDH	(R)-3-Hydroxybutanoate:NAD+ oxidoreductase	[c] : bhb + nad <==> acac + h + nadh	Synthesis and degradation of Ketones Bodies	1.1.1.30	BdhA (PP_3073)	PP_3073	BdhA
HMGL	hydroxymethylglutaryl-CoA lyase	[c] : hmgcoa --> acac + accoa	Synthesis and degradation of Ketones Bodies	4.1.3.4	MvaB (PP_3540)	PP_3540	MvaB
OCOAT1	3-oxoacid CoA-transferase (Succinyl-CoA: acetoacetate)	[c] : acac + succoa --> aacoa + succ	Synthesis and degradation of Ketones Bodies	2.8.3.5	OXCT-kt ( PP_3122 and PP_3123 )	( PP_3122 and PP_3123 )	OXCT-kt
ACKr	acetate kinase	[c] : ac + atp <==> actp + adp	TCA Cycle	2.7.2.1
ACONT	aconitase	[c] : cit <==> icit	TCA Cycle	4.2.1.3	( AcnA (PP_2112) ) or ( AcnB (PP_2339) )	( PP_2112 or PP_2339 )	( AcnA ) or ( AcnB )
ACONTa	aconitase (half-reaction A, Citrate hydro-lyase)	[c] : cit <==> acon-C + h2o	TCA Cycle	4.2.1.3	( AcnA (PP_2112) ) or ( AcnB (PP_2339) )	( PP_2112 or PP_2339 )	( AcnA ) or ( AcnB )
ACONTb	aconitase (half-reaction B, Isocitrate hydro-lyase)	[c] : acon-C + h2o <==> icit	TCA Cycle	4.2.1.3	( AcnA (PP_2112) ) or ( AcnB (PP_2339) )	( PP_2112 or PP_2339 )	( AcnA ) or ( AcnB )
AKGDa	oxoglutarate dehydrogenase (lipoamide)	[c] : akg + h + lpam <==> co2 + sdhlam	TCA Cycle	1.2.4.2	Kgd1-c (PP_4189)	PP_4189	Kgd1-c
AKGDbr	oxoglutarate dehydrogenase (dihydrolipoamide S-succinyltransferase) reversible	[c] : coa + sdhlam <==> dhlam + succoa	TCA Cycle	2.3.1.61	Kgd2-c (PP_4188)	PP_4188	Kgd2-c
CS	citrate synthase	[c] : accoa + h2o + oaa --> cit + coa + h	TCA Cycle		GltA (PP_4194)	PP_4194	GltA
FUM	fumarase	[c] : fum + h2o <==> mal-L	TCA Cycle	4.2.1.2	( FumA (PP_0897) ) or ( FumC (PP_0944) ) or ( FumC-1 (PP_1755) )	( PP_0897 or PP_0944 or PP_1755 )	( FumA ) or ( FumC ) or ( FumC-1 )
ICDHyr	isocitrate dehydrogenase (NADP)	[c] : icit + nadp <==> akg + co2 + nadph	TCA Cycle	1.1.1.42	( Icd (PP_4011) ) or ( Icd1 (PP_4012) )	( PP_4011 or PP_4012 )	( Icd ) or ( Icd1 )
ICL	Isocitrate lyase	[c] : icit --> glx + succ	TCA Cycle	4.1.3.1	AceA (PP_4116)	PP_4116	AceA
MALS	malate synthase	[c] : accoa + glx + h2o --> coa + h + mal-L	TCA Cycle	4.1.3.2	GlcB (PP_0356)	PP_0356	GlcB
MDH	malate dehydrogenase	[c] : mal-L + nad <==> h + nadh + oaa	TCA Cycle	1.1.1.37	Mdh (PP_0654)	PP_0654	Mdh
MDH2	Malate dehydrogenase (ubiquinone 8 as acceptor)	[c] : mal-L + q8 --> oaa + q8h2	TCA Cycle	1.1.99.16	( Mqo-kt1 (PP_0751) ) or ( Mqo-kt2 (PP_1251) ) or ( Mqo-kt3 (PP_2925) )	( PP_0751 or PP_1251 or PP_2925 )	( Mqo-kt1 ) or ( Mqo-kt2 ) or ( Mqo-kt3 )
PC	pyruvate carboxylase	[c] : atp + hco3 + pyr --> adp + h + oaa + pi	TCA Cycle	6.4.1.1	AccC (PP_5347)	PP_5347	AccC
PDHcr	Pyruvate dehydrogenase (dihydrolipoamide dehydrogenase) reversible	[c] : dhlam + nad <==> h + lpam + nadh	TCA Cycle	1.8.1.4	( Lpd (PP_4187) ) or ( Lpd-3 (PP_5366) )	( PP_4187 or PP_5366 )	( Lpd ) or ( Lpd-3 )
PTAr	phosphotransacetylase	[c] : accoa + pi <==> actp + coa	TCA Cycle	2.3.1.8	Pta (PP_0774)	PP_0774	Pta
SUCOAS	succinyl-CoA synthetase (ADP-forming)	[c] : atp + coa + succ <==> adp + pi + succoa	TCA Cycle	6.2.1.5	( SucC (PP_4186) and SucD (PP_4185) )	( PP_4186 and PP_4185 )	( SucC and SucD )
AMPMS2	4-amino-2-methyl-5-phosphomethylpyrimidine synthetase	[c] : air + h2o + nad --> 4ampm + (2) for + (3) h + nadh	Thiamine Metabolism		ThiC (PP_4922)	PP_4922	ThiC
HMPK1	hydroxymethylpyrimidine kinase (ATP)	[c] : 4ahmmp + atp --> 4ampm + adp + h	Thiamine Metabolism	2.7.1.49	ThiD (PP_4782)	PP_4782	ThiD
3MBZALDH	Benzyl alcohol dehydrogenase	[c] : 3mbzalc + nad --> 3mbzald + h + nadh	Toluene Pathway	1.1.1.90	XylB-kt (pWW0_128)	pWW0_128	XylB-kt
3MBZDH	Benzaldehyde dehydrogenase	[c] : 3mbzald + h2o + nad --> (2) h + m-tol + nadh	Toluene Pathway	1.2.1.7	XylC-kt (pWW0_131)	pWW0_131	XylC-kt
3MCAT23DOX	catechol 2,3-dioxygenase (m-xylene)	[c] : 3mcat + o2 --> cchoxod + h	Toluene Pathway	1.13.11.2	XylE-kt (pWW0_097)	pWW0_097	XylE-kt
4MBZALDH	Benzyl alcohol dehydrogenase	[c] : 4mbzalc + nad --> 4mbzald + h + nadh	Toluene Pathway	1.1.1.90	XylB-kt (pWW0_128)	pWW0_128	XylB-kt
4MBZDH	Benzaldehyde dehydrogenase	[c] : 4mbzald + h2o + nad --> (2) h + nadh + p-tol	Toluene Pathway	1.2.1.7	XylC-kt (pWW0_131)	pWW0_131	XylC-kt
4MCAT23DOX	catechol 2,3-dioxygenase	[c] : 4mcat + o2 --> h + hmccms	Toluene Pathway	1.13.11.2	XylE-kt (pWW0_097)	pWW0_097	XylE-kt
4OD	4-oxalocrotonate decarboxylase	[c] : h + oxalc --> co2 + op4en	Toluene Pathway		XylI (pWW0_091)	pWW0_091	XylI
4OD2	4-oxalocrotonate decarboxylase(p-xylene)	[c] : 2omcm + h --> 2hchd + co2	Toluene Pathway	4.1.1.77	XylI (pWW0_091)	pWW0_091	XylI
4OT	4-oxalocrotonate tautomerase	[c] : 2hmc <==> oxalc	Toluene Pathway		XylH-kt (pWW0_090)	pWW0_090	XylH-kt
4OT2	4-oxalocrotonate tautomerase (pXylene)	[c] : hmccm <==> 2omcm	Toluene Pathway		XylH-kt (pWW0_090)	pWW0_090	XylH-kt
ACALD	acetaldehyde dehydrogenase (acetylating)	[c] : acald + coa + nad <==> accoa + h + nadh	Toluene Pathway	1.2.1.10	XylQ (pWW0_093)	pWW0_093	XylQ
BZALDH	Benzyl alcohol dehydrogenase	[c] : bzalc + nad --> bzal + h + nadh	Toluene Pathway		XylB-kt (pWW0_128)	pWW0_128	XylB-kt
BZDH	Benzaldehyde dehydrogenase	[c] : bzal + h2o + nad --> bz + (2) h + nadh	Toluene Pathway		XylC-kt (pWW0_131)	pWW0_131	XylC-kt
CAT23DOX	catechol 2,3-dioxygenase	[c] : catechol + o2 --> 2hmcnsad	Toluene Pathway		XylE-kt (pWW0_097)	pWW0_097	XylE-kt
DH3MCHCDH	1,2-dihydrodihydroxybenzoate dehydrogenase	[c] : dh3mchc + nad --> 3mcat + co2 + nadh	Toluene Pathway		XylL (pWW0_099)	pWW0_099	XylL
DH4MCHCDH	1,2-dihydrodihydroxybenzoate dehydrogenase	[c] : dh4mchc + nad --> 4mcat + co2 + nadh	Toluene Pathway		XylL (pWW0_099)	pWW0_099	XylL
HMSD	2-Hydroxymuconate semialdehyde	[c] : 2hmcnsad + h2o + nad --> 2hmc + (3) h + nadh	Toluene Pathway		XylG-kt (pWW0_096)	pWW0_096	XylG-kt
HMSD2	2-Hydroxymuconate semialdehyde	[c] : h2o + hmccms + nad --> (2) h + hmccm + nadh	Toluene Pathway	1.2.1.32	XylG-kt (pWW0_096)	pWW0_096	XylG-kt
HMSH	2-hydroxymuconic semi-aldehyde	[c] : 2hmcnsad + h2o --> for + (2) h + op4en	Toluene Pathway		XylF-kt (pWW0_095)	pWW0_095	XylF-kt
HMSH2	2-hydroxymuconic semi-aldehyde (p-xylene)	[c] : h2o + hmccms --> 2hchd + for + h	Toluene Pathway	3.7.1.9	XylF-kt (pWW0_095)	pWW0_095	XylF-kt
HMSH3	2-hydroxymuconic semi-aldehyde (m-xylene)	[c] : cchoxod + h2o --> ac + chpd + h	Toluene Pathway		XylF-kt (pWW0_095)	pWW0_095	XylF-kt
HOPNTAL	4-hydroxy-2-oxopentanoate aldolase	[c] : 4h2opntn --> acald + pyr	Toluene Pathway		XylK (pWW0_092)	pWW0_092	XylK
HOPNTAL2	4-hydroxy-2-oxopentanoate aldolase(p-xylene)	[c] : 4hoxoh --> ppal + pyr	Toluene Pathway		XylK (pWW0_092)	pWW0_092	XylK
HOPNTAL3	4-hydroxy-2-oxopentanoate aldolase(m-xylene)	[c] : 4h2oxov --> acald + pyr	Toluene Pathway		XylK (pWW0_092)	pWW0_092	XylK
MTOLDOX	benzoate 1,2-dioxygenase	[c] : h + m-tol + nadh + o2 --> dh3mchc + nad	Toluene Pathway	1.14.12.10	( XylX (pWW0_102) and XylY (pWW0_101) and XylZ (pWW0_100) )	( pWW0_102 and pWW0_101 and pWW0_100 )	( XylX and XylY and XylZ )
MXMO	toluene monooxygenase (pWW0)	[c] : h + m-xyl + nadh + o2 --> 3mbzalc + h2o + nad	Toluene Pathway		( XylA-kt (pWW0_129) and XylM (pWW0_130) )	( pWW0_129 and pWW0_130 )	( XylA-kt and XylM )
OP4ENH	2-oxopent-4-enoate hydratase	[c] : h2o + op4en --> 4h2opntn	Toluene Pathway	4.2.1.80	XylJ (pWW0_094)	pWW0_094	XylJ
OP4ENH2	2-oxopent-4-enoate hydratase(p-xylene)	[c] : 2hchd + h2o --> 4hoxoh	Toluene Pathway	4.2.1.80	XylJ (pWW0_094)	pWW0_094	XylJ
OP4ENH3	2-oxopent-4-enoate hydratase(m-xylene)	[c] : chpd + h2o --> 4h2oxov	Toluene Pathway	4.2.1.80	XylJ (pWW0_094)	pWW0_094	XylJ
PTOLDOX	benzoate 1,2-dioxygenase	[c] : h + nadh + o2 + p-tol --> dh4mchc + nad	Toluene Pathway	1.14.12.10	( XylX (pWW0_102) and XylY (pWW0_101) and XylZ (pWW0_100) )	( pWW0_102 and pWW0_101 and pWW0_100 )	( XylX and XylY and XylZ )
PXMO	toluene monooxygenase (pWW0)	[c] : h + nadh + o2 + p-xyl --> 4mbzalc + h2o + nad	Toluene Pathway		( XylA-kt (pWW0_129) and XylM (pWW0_130) )	( pWW0_129 and pWW0_130 )	( XylA-kt and XylM )
XMO	toluene monooxygenase (pWW0)	[c] : h + nadh + o2 + tol --> bzalc + h2o + nad	Toluene Pathway		( XylA-kt (pWW0_129) and XylM (pWW0_130) )	( pWW0_129 and pWW0_130 )	( XylA-kt and XylM )
2DHGLCNkt-tpp	2-ketogluconate transporter	2dhglcn[p] + h[p] --> 2dhglcn[c] + h[c]	Transport		KguT (PP_3377)	PP_3377	KguT
2DHGLCNtex	ketogluconate transport via diffusion (extracellular to periplasm)	2dhglcn[e] <==> 2dhglcn[p]	Transport
34DHCINMtex	DHCINM transport via diffusion (extracellular to periplasm)	34dhcinm[e] <==> 34dhcinm[p]	Transport
34DHCINMtpp	DHCINM transport via diffusion ( periplasm)	34dhcinm[p] <==> 34dhcinm[c]	Transport
3OXOADPt(ex)	3-oxoadipate transport (e)	3oxoadp[e] <==> 3oxoadp[p]	Transport
4HBZte	4-Hydroxybenzoate transport (ex)	4hbz[e] <==> 4hbz[p]	Transport
ABUTt2pp	4-aminobutyrate transport in via proton symport (periplasm)	4abut[p] + h[p] --> 4abut[c] + h[c]	Transport		GabP (PP_4106)	PP_4106	GabP
ABUTtex	4-aminobutyrate transport via diffusion (extracellular to periplasm)	4abut[e] <==> 4abut[p]	Transport
ACONCtex	cis-aconitate transport, external	acon-C[e] <==> acon-C[p]	Transport		OpdH (PP_1419)	PP_1419	OpdH
ACt2pp	acetate transport in via proton symport	ac[p] + h[p] --> ac[c] + h[c]	Transport		DctA (PP_1188)	PP_1188	DctA
ACtex	Acetate transport via diffusion (extracellular to periplasm)	ac[e] <==> ac[p]	Transport
AKGt2rpp	2-oxoglutarate reversible transport via symport (periplasm)	akg[p] + h[p] <==> akg[c] + h[c]	Transport		KgtP (PP_1400)	PP_1400	KgtP
AKGtex	alpha-ketoglutarate transport via diffusion (extracellular to periplasm)	akg[e] <==> akg[p]	Transport
ALAtex	L-alanine transport via diffusion (extracellular to periplasm)	ala-L[e] <==> ala-L[p]	Transport
ARGORNt7pp	arginine/ornithine antiporter (periplasm)	arg-L[p] + orn[c] <==> arg-L[c] + orn[p]	Transport		ArcD (PP_1002)	PP_1002	ArcD
ARGabcpp	L-arginine transport via ABC system (periplasm)	arg-L[p] + atp[c] + h2o[c] --> adp[c] + arg-L[c] + h[c] + pi[c]	Transport		( AapJ (PP_1297) and AapM (PP_1299) and AapP (PP_1300) and AapQ (PP_1298) ) or ( LysT-kt2 ( PP_4483 and PP_4484 and PP_4485 and PP_4486 ) )	( ( PP_1297 and PP_1299 and PP_1300 and PP_1298 ) or ( PP_4483 and PP_4484 and PP_4485 and PP_4486 ) )	( AapJ and AapM and AapP and AapQ ) or ( LysT-kt2 )
ARGtex	L-arginine transport via diffusion (extracellular to periplasm)	arg-L[e] <==> arg-L[p]	Transport		OprD (PP_1206)	PP_1206	OprD
ASPabcpp	L-aspartate transport via ABC system (periplasm)	asp-L[p] + atp[c] + h2o[c] --> adp[c] + asp-L[c] + h[c] + pi[c]	Transport		( GltIJKL ( PP_1068 and PP_1069 and PP_1070 and PP_1071 ) ) or ( AapJ (PP_1297) and AapM (PP_1299) and AapP (PP_1300) and AapQ (PP_1298) )	( ( PP_1068 and PP_1069 and PP_1070 and PP_1071 ) or ( PP_1297 and PP_1299 and PP_1300 and PP_1298 ) )	( GltIJKL ) or ( AapJ and AapM and AapP and AapQ )
ASPt2_2pp	Aspartate transport via proton symport (2 H) (periplasm)	asp-L[p] + (2) h[p] --> asp-L[c] + (2) h[c]	Transport		DctA (PP_1188)	PP_1188	DctA
ASPtex	L-aspartate transport via diffusion (extracellular to periplasm)	asp-L[e] <==> asp-L[p]	Transport
CATECHOLtex	catechol transport via diffusion (extracellular to periplasm)	catechol[e] <==> catechol[p]	Transport
CATECHOLtpp	catechol transport via diffusion ( periplasm)	catechol[p] <==> catechol[c]	Transport
CHLabcpp	choline transport via ABC system (periplasm)	atp[c] + chol[p] + h2o[c] --> adp[c] + chol[c] + h[c] + pi[c]	Transport		( OpuBA (PP_0868) and OpuBB ( PP_0869 ) or ( PP_0871 ) and OpuBC (PP_0870) )	( PP_0868 and ( PP_0869 or PP_0871 ) and PP_0870 )	( OpuBA and OpuBB and OpuBC )
CHLtex	choline transport via diffusion (extracellular to periplasm)	chol[e] <==> chol[p]	Transport
CHOLS(ex)	Choline sulfate transport difusion	chols[e] <==> chols[p]	Transport		CysM (PP_1654)	PP_1654	CysM
CITt-kt	citrate transport in via proton symport	cit[p] + h[p] <==> cit[c] + h[c]	Transport		( CitM-kt1 (PP_0147) ) or ( CitM-kt2 (PP_2057) ) or ( CitM-kt3 (PP_2703) )	( PP_0147 or PP_2057 or PP_2703 )	( CitM-kt1 ) or ( CitM-kt2 ) or ( CitM-kt3 )
CITtex	citrate transport via diffusion (extracellular to periplasm)	cit[e] <==> cit[p]	Transport		OpdH (PP_1419)	PP_1419	OpdH
CO2tex	CO2 transport via diffusion (extracellular to periplasm)	co2[e] <==> co2[p]	Transport
COBALT2tex	cobalt (Co+2) transport via diffusion (extracellular to periplasm)	cobalt2[e] <==> cobalt2[p]	Transport
COBALT2tpp	cobalt transport in via permease (no H+)	cobalt2[p] --> cobalt2[c]	Transport		CorA1 (PP_2955)	PP_2955	CorA1
CONFRLtex	conyferyl alcohol transport via diffusion (extracellular to periplasm)	confrl[e] <==> confrl[p]	Transport
CONFRLtpp	conyferyl alcohol transport via diffusion ( periplasm)	confrl[p] <==> confrl[c]	Transport
CRNabcpp	L-carnitine transport via ABC system (periplasm)	atp[c] + crn[p] + h2o[c] --> adp[c] + crn[c] + h[c] + pi[c]	Transport		( OpuBA (PP_0868) and OpuBB ( PP_0869 ) or ( PP_0871 ) and OpuBC (PP_0870) )	( PP_0868 and ( PP_0869 or PP_0871 ) and PP_0870 )	( OpuBA and OpuBB and OpuBC )
CYSabcpp	L-cysteine uptake via ABC system (periplasm)	atp[c] + cys-L[p] + h2o[c] --> adp[c] + cys-L[c] + h[c] + pi[c]	Transport		( FliY (PP_0225) and YecC (PP_0227) and YecS (PP_0226) )	( PP_0225 and PP_0227 and PP_0226 )	( FliY and YecC and YecS )
CYStex	L-cysteine transport via diffusion (extracellular to periplasm)	cys-L[e] <==> cys-L[p]	Transport
D-LACt2pp	D-lactate transport via proton symport (periplasm)	h[p] + lac-D[p] <==> h[c] + lac-D[c]	Transport		IctP (PP_4735)	PP_4735	IctP
D-LACtex	D-lactate transport via diffusion (extracellular to periplasm)	lac-D[e] <==> lac-D[p]	Transport
DCAtex	Decanoate transport via diffusion (extracellular to periplasm)	dca[e] <==> dca[p]	Transport
DDCAtex	Fatty acid (dodecanoate) transport via diffusion (extracellular to periplasm)	ddca[e] <==> ddca[p]	Transport
ETHSO3abcpp	ethanesulfonate transport via ABC system (periplasm)	atp[c] + ethso3[p] + h2o[c] --> adp[c] + ethso3[c] + h[c] + pi[c]	Transport		( SsuA (PP_0237) and SsuB (PP_0240) and SsuC (PP_0239) ) or ( TauA (PP_0233) and TauB (PP_0232) and TauC (PP_0231) )	( ( PP_0237 and PP_0240 and PP_0239 ) or ( PP_0233 and PP_0232 and PP_0231 ) )	( SsuA and SsuB and SsuC ) or ( TauA and TauB and TauC )
ETHSO3tex	ethanesulfonate transport via diffusion (extracellular to periplasm)	ethso3[e] <==> ethso3[p]	Transport		OprE (PP_0234)	PP_0234	OprE
FE2abc	iron (II) transport via ABC system	atp[c] + fe2[e] + h2o[c] --> adp[c] + fe2[c] + h[c] + pi[c]	Transport		( AfuA (PP_4881) and AfuB (PP_4882) and AfuC (PP_1078) )	( PP_4881 and PP_4882 and PP_1078 )	( AfuA and AfuB and AfuC )
FE2t1	iron (II) transport	fe2[e] <==> fe2[c]	Transport
FERtex	ferulate transport via diffusion (extracellular to periplasm)	fer[e] <==> fer[p]	Transport
FERtpp	ferulate transport via diffusion ( periplasm )	fer[p] <==> fer[c]	Transport
FUMt2_2pp	Fumarate transport via proton symport (2 H) (periplasm)	fum[p] + (2) h[p] --> fum[c] + (2) h[c]	Transport		DctA (PP_1188)	PP_1188	DctA
FUMtex	Fumarate transport via diffusion (extracellular to periplasm)	fum[e] <==> fum[p]	Transport
GAt1	Gallate outer membrane porin transport	ga[e] <==> ga[p]	Transport
GAt2pp	GA/proton symport transport	ga[p] + h[p] <==> ga[c] + h[c]	Transport
GLCNt2rpp	D-gluconate transport via proton symport, reversible (periplasm)	glcn[p] + h[p] <==> glcn[c] + h[c]	Transport		GntP (PP_3417)	PP_3417	GntP
GLCNtex	D-gluconate transport via diffusion (extracellular to periplasm)	glcn[e] <==> glcn[p]	Transport
GLCabcpp	D-glucose transport via ABC system (periplasm)	atp[c] + glc-D[p] + h2o[c] --> adp[c] + glc-D[c] + h[c] + pi[c]	Transport		( GtsA (PP_1015) and GtsB (PP_1016) and GtsC (PP_1017) and GtsD (PP_1018) )	( PP_1015 and PP_1016 and PP_1017 and PP_1018 )	( GtsA and GtsB and GtsC and GtsD )
GLUabcpp	L-glutamate transport via ABC system (periplasm)	atp[c] + glu-L[p] + h2o[c] --> adp[c] + glu-L[c] + h[c] + pi[c]	Transport		( GltIJKL ( PP_1068 and PP_1069 and PP_1070 and PP_1071 ) ) or ( AapJ (PP_1297) and AapM (PP_1299) and AapP (PP_1300) and AapQ (PP_1298) )	( ( PP_1068 and PP_1069 and PP_1070 and PP_1071 ) or ( PP_1297 and PP_1299 and PP_1300 and PP_1298 ) )	( GltIJKL ) or ( AapJ and AapM and AapP and AapQ )
GLUt4pp	Na+/glutamate symport (periplasm)	glu-L[p] + na1[p] --> glu-L[c] + na1[c]	Transport		GltS (PP_0996)	PP_0996	GltS
GLUtex	L-glutamate transport via diffusion (extracellular to periplasm)	glu-L[e] <==> glu-L[p]	Transport		OpdP (PP_0883)	PP_0883	OpdP
GLYALDtex	Glyceraldehyde transport via diffusion (extracellular to periplasm)	glyald[e] <==> glyald[p]	Transport
GLYBtex	Glycine betaine transport via diffusion (extracellular to periplasm)	glyb[e] <==> glyb[p]	Transport
GLYCLTt2rpp	glycolate transport via proton symport, reversible (periplasm)	glyclt[p] + h[p] <==> glyclt[c] + h[c]	Transport		IctP (PP_4735)	PP_4735	IctP
GLYCLTtex	glycolate transport via diffusion (extracellular to periplasm)	glyclt[e] <==> glyclt[p]	Transport
GLYCtex	glycerol transport via diffusion (extracellular to periplasm)	glyc[e] <==> glyc[p]	Transport		( OprB-1 (PP_1019) ) or ( OprB-2 (PP_1445) )	( PP_1019 or PP_1445 )	( OprB-1 ) or ( OprB-2 )
GLYabcpp	glycine transport via ABC system	atp[c] + gly[p] + h2o[c] <==> adp[c] + gly[c] + h[c] + pi[c]	Transport		( AapJ (PP_1297) and AapM (PP_1299) and AapP (PP_1300) and AapQ (PP_1298) )	( PP_1297 and PP_1299 and PP_1300 and PP_1298 )	( AapJ and AapM and AapP and AapQ )
GLYtex	Glycine transport via diffusion (extracellular to periplasm)	gly[e] <==> gly[p]	Transport		OpdP (PP_0883)	PP_0883	OpdP
H2Otex	H2O transport via diffusion (extracellular to periplasm)	h2o[e] <==> h2o[p]	Transport
H2Otpp	H2O transport via diffusion (periplasm)	h2o[p] <==> h2o[c]	Transport
H2tex	hydrogen transport via diffusion (extracellular to periplasm)	h2[e] <==> h2[p]	Transport
H2tpp	hydrogen transport diffusion (periplasm)	h2[p] <==> h2[c]	Transport
HCO3_NAt	bicarbonate transport (Na/HCO3 cotransport)	hco3[e] + na1[e] <==> hco3[c] + na1[c]	Transport
HDCAtex	Hexadecanoate transport via diffusion (extracellular to periplasm)	hdca[e] <==> hdca[p]	Transport
HISabcpp	L-histidine transport via ABC system (periplasm)	atp[c] + h2o[c] + his-L[p] --> adp[c] + h[c] + his-L[c] + pi[c]	Transport		( AapJ (PP_1297) and AapM (PP_1299) and AapP (PP_1300) and AapQ (PP_1298) )	( PP_1297 and PP_1299 and PP_1300 and PP_1298 )	( AapJ and AapM and AapP and AapQ )
HIStex	L-histidine transport via diffusion (extracellular to periplasm)	his-L[e] <==> his-L[p]	Transport		OpdC (PP_0799)	PP_0799	OpdC
HXAtex	Hexanoate transport via diffusion (extracellular to periplasm)	hxa[e] <==> hxa[p]	Transport
Htex	proton transport via diffusion (extracellular to periplasm)	h[e] <==> h[p]	Transport
ICITt-kt	isocitrate transport in via proton symport	h[p] + icit[p] <==> h[c] + icit[c]	Transport		( CitM-kt1 (PP_0147) ) or ( CitM-kt2 (PP_2057) ) or ( CitM-kt3 (PP_2703) )	( PP_0147 or PP_2057 or PP_2703 )	( CitM-kt1 ) or ( CitM-kt2 ) or ( CitM-kt3 )
ICITtex	isocitrate transport, external	icit[e] <==> icit[p]	Transport		OpdH (PP_1419)	PP_1419	OpdH
ILEabcpp	L-isoleucine transport via ABC system (periplasm)	atp[c] + h2o[c] + ile-L[p] --> adp[c] + h[c] + ile-L[c] + pi[c]	Transport		( BraGFEDC ( PP_1137 and PP_1138 and PP_1139 and PP_1140 and PP_1141 ) ) or ( AapJ (PP_1297) and AapM (PP_1299) and AapP (PP_1300) and AapQ (PP_1298) ) or ( LivF-kt5 (PP_4863) and LivG-kt5 (PP_4864) and LivH-kt5 (PP_4866) and LivK-kt5 (PP_4867) and LivM-kt5 (PP_4865) )	( ( PP_1137 and PP_1138 and PP_1139 and PP_1140 and PP_1141 ) or ( PP_1297 and PP_1299 and PP_1300 and PP_1298 ) or ( PP_4863 and PP_4864 and PP_4866 and PP_4867 and PP_4865 ) )	( BraGFEDC ) or ( AapJ and AapM and AapP and AapQ ) or ( LivF-kt5 and LivG-kt5 and LivH-kt5 and LivK-kt5 and LivM-kt5 )
ILEtex	L-isoleucine transport via diffusion (extracellular to periplasm)	ile-L[e] <==> ile-L[p]	Transport
ISETACabcpp	isethionate transport via ABC system (periplasm)	atp[c] + h2o[c] + isetac[p] --> adp[c] + h[c] + isetac[c] + pi[c]	Transport		( SsuA (PP_0237) and SsuB (PP_0240) and SsuC (PP_0239) ) or ( TauA (PP_0233) and TauB (PP_0232) and TauC (PP_0231) )	( ( PP_0237 and PP_0240 and PP_0239 ) or ( PP_0233 and PP_0232 and PP_0231 ) )	( SsuA and SsuB and SsuC ) or ( TauA and TauB and TauC )
ISETACtex	isethionate transport via diffusion (extracellular to periplasm)	isetac[e] <==> isetac[p]	Transport		OprE (PP_0234)	PP_0234	OprE
L-LACt2rpp	L-lactate reversible transport via proton symport (periplasm)	h[p] + lac-L[p] <==> h[c] + lac-L[c]	Transport		IctP (PP_4735)	PP_4735	IctP
L-LACtex	L-lactate transport via diffusion (extracellular to periplasm)	lac-L[e] <==> lac-L[p]	Transport
LEUabcpp	L-leucine transport via ABC system (periplasm)	atp[c] + h2o[c] + leu-L[p] --> adp[c] + h[c] + leu-L[c] + pi[c]	Transport		( BraGFEDC ( PP_1137 and PP_1138 and PP_1139 and PP_1140 and PP_1141 ) ) or ( AapJ (PP_1297) and AapM (PP_1299) and AapP (PP_1300) and AapQ (PP_1298) ) or ( LivF-kt5 (PP_4863) and LivG-kt5 (PP_4864) and LivH-kt5 (PP_4866) and LivK-kt5 (PP_4867) and LivM-kt5 (PP_4865) )	( ( PP_1137 and PP_1138 and PP_1139 and PP_1140 and PP_1141 ) or ( PP_1297 and PP_1299 and PP_1300 and PP_1298 ) or ( PP_4863 and PP_4864 and PP_4866 and PP_4867 and PP_4865 ) )	( BraGFEDC ) or ( AapJ and AapM and AapP and AapQ ) or ( LivF-kt5 and LivG-kt5 and LivH-kt5 and LivK-kt5 and LivM-kt5 )
LEUtex	L-leucine transport via diffusion (extracellular to periplasm)	leu-L[e] <==> leu-L[p]	Transport
M-XYLtpp	passive diffusion	m-xyl[p] <==> m-xyl[c]	Transport
M-Xylt1	m-xylene outer membrane porin transport	m-xyl[e] <==> m-xyl[p]	Transport
MALt2_2pp	Malate transport via proton symport (2 H) (periplasm)	(2) h[p] + mal-L[p] --> (2) h[c] + mal-L[c]	Transport		DctA (PP_1188)	PP_1188	DctA
MALtex	Malate transport via diffusion (extracellular to periplasm)	mal-L[e] <==> mal-L[p]	Transport
METabcpp	L-methionine transport via ABC system (periplasm)	atp[c] + h2o[c] + met-L[p] --> adp[c] + h[c] + met-L[c] + pi[c]	Transport		( AapJ (PP_1297) and AapM (PP_1299) and AapP (PP_1300) and AapQ (PP_1298) )	( PP_1297 and PP_1299 and PP_1300 and PP_1298 )	( AapJ and AapM and AapP and AapQ )
METtex	L-methionine transport via diffusion (extracellular to periplasm)	met-L[e] <==> met-L[p]	Transport
MSO3abcpp	methanesulfonate transport via ABC system (periplasm)	atp[c] + h2o[c] + mso3[p] --> adp[c] + h[c] + mso3[c] + pi[c]	Transport		( SsuA (PP_0237) and SsuB (PP_0240) and SsuC (PP_0239) ) or ( TauA (PP_0233) and TauB (PP_0232) and TauC (PP_0231) )	( ( PP_0237 and PP_0240 and PP_0239 ) or ( PP_0233 and PP_0232 and PP_0231 ) )	( SsuA and SsuB and SsuC ) or ( TauA and TauB and TauC )
MSO3tex	methanesulfonate transport via diffusion (extracellular to periplasm)	mso3[e] <==> mso3[p]	Transport		OprE (PP_0234)	PP_0234	OprE
NACt1pp	Nicotinic acid transport via proton symport (periplasm)	h[p] + nac[p] <==> h[c] + nac[c]	Transport
NACtex	Nicotinic acid transport via diffusion (extracellular to periplasm)	nac[e] <==> nac[p]	Transport
NAt3_1p5pp	sodium proton antiporter (H:NA is 1.5) (periplasm)	(3) h[p] + (2) na1[c] --> (3) h[c] + (2) na1[p]	Transport		NhaB (PP_4031)	PP_4031	NhaB
NAt3_2pp	sodium proton antiporter (H:NA is 2) (periplasm)	(2) h[p] + na1[c] --> (2) h[c] + na1[p]	Transport		NhaA (PP_1132)	PP_1132	NhaA
NAtex	sodium transport via diffusion (extracellular to periplasm)	na1[e] <==> na1[p]	Transport
NH4tex	ammonia transport via diffusion (extracellular to periplasm)	nh4[e] <==> nh4[p]	Transport
NH4tpp	ammonia reversible transport (periplasm)	nh4[p] <==> nh4[c]	Transport		AmtB (PP_5233)	PP_5233	AmtB
NI2tex	nickel transport via diffusion (extracellular to periplasm)	ni2[e] <==> ni2[p]	Transport
NI2uabcpp	nickel transport via ABC system (uptake, periplasm)	atp[c] + h2o[c] + ni2[p] --> adp[c] + h[c] + ni2[c] + pi[c]	Transport		( NikA (PP_3342) and NikB (PP_3343) and NikC (PP_3344) and NikD (PP_3345) and NikE (PP_3346) )	( PP_3342 and PP_3343 and PP_3344 and PP_3345 and PP_3346 )	( NikA and NikB and NikC and NikD and NikE )
NO2t2rpp	nitrite transport in via proton symport, reversible (periplasm)	h[p] + no2[p] <==> h[c] + no2[c]	Transport		Nitkt1(p) (PP_1156)	PP_1156	Nitkt1(p)
NO2tex	nitrite transport via diffusion (extracellular to periplasm)	no2[e] <==> no2[p]	Transport
O2tpp	o2 transport via diffusion (periplasm)	o2[p] <==> o2[c]	Transport
OCTAtex	Octanoate transport via diffusion (extracellular to periplasm)	octa[e] <==> octa[p]	Transport
ORNtex	ornithine transport via diffusion (extracellular to periplasm)	orn[e] <==> orn[p]	Transport
P-XYLtpp	passive diffusion	p-xyl[p] <==> p-xyl[c]	Transport
P-Xylt1	p-xylene outer membrane porin transport	p-xyl[e] <==> p-xyl[p]	Transport
PENTSOtex	pentasulfonate transport via diffusion (extracellular to periplasm)	pentso3[e] <==> pentso3[p]	Transport		OprE (PP_0234)	PP_0234	OprE
PHEt2rpp	L-phenylalanine reversible transport via proton symport (periplasm)	h[p] + phe-L[p] <==> h[c] + phe-L[c]	Transport		( AaaT-kt1 (PP_4492) ) or ( AaaT-kt2 (PP_4495) )	( PP_4492 or PP_4495 )	( AaaT-kt1 ) or ( AaaT-kt2 )
PHEtex	L-phenylalanine transport via diffusion (extracellular to periplasm)	phe-L[e] <==> phe-L[p]	Transport
PIt2rpp	phosphate reversible transport via symport (periplasm)	h[p] + pi[p] <==> h[c] + pi[c]	Transport
PItex	phosphate transport via diffusion (extracellular to periplasm)	pi[e] <==> pi[p]	Transport
PIuabcpp	phosphate transport via ABC system (uptake, periplasm)	atp[c] + h2o[c] + pi[p] --> adp[c] + h[c] + (2) pi[c]	Transport		( PstA-kt1 (PP_2658) and PstB-kt1 (PP_2659) and PstC-kt1 (PP_2657) and PstS-kt1 (PP_2656) ) or ( PstA (PP_5327) and PstB (PP_5326) and PstC (PP_5328) and PstS (PP_5329) )	( ( PP_2658 and PP_2659 and PP_2657 and PP_2656 ) or ( PP_5327 and PP_5326 and PP_5328 and PP_5329 ) )	( PstA-kt1 and PstB-kt1 and PstC-kt1 and PstS-kt1 ) or ( PstA and PstB and PstC and PstS )
PPAt4pp	Na+/Propionate symporter (periplasm)	na1[p] + ppa[p] --> na1[c] + ppa[c]	Transport
PPAtex	propionate transport via diffusion	ppa[e] <==> ppa[p]	Transport
PROtex	L-proline transport via diffusion (extracellular to periplasm)	pro-L[e] <==> pro-L[p]	Transport		OpdB (PP_5250)	PP_5250	OpdB
PTRCabcpp	putrescine transport via ABC system (periplasm)	atp[c] + h2o[c] + ptrc[p] --> adp[c] + h[c] + pi[c] + ptrc[c]	Transport		( PotA (PP_0411) and PotB (PP_0413) and PotC (PP_0414) and PotD (PP_0412) ) or ( PotF-kt1 (PP_5180) and PotG (PP_5179) and PotH (PP_5178) and PotI (PP_5177) ) or ( PotF-kt2 (PP_5182) and PotG (PP_5179) and PotH (PP_5178) and PotI (PP_5177) )	( ( PP_0411 and PP_0413 and PP_0414 and PP_0412 ) or ( PP_5180 and PP_5179 and PP_5178 and PP_5177 ) or ( PP_5182 and PP_5179 and PP_5178 and PP_5177 ) )	( PotA and PotB and PotC and PotD ) or ( PotF-kt1 and PotG and PotH and PotI ) or ( PotF-kt2 and PotG and PotH and PotI )
PTRCtex	putrescine transport via diffusion (extracellular to periplasm)	ptrc[e] <==> ptrc[p]	Transport
QUINtex	Quinate transport via diffusion (extracellular to periplasm)	quin-kt[e] <==> quin-kt[p]	Transport		QuiX (PP_3570)	PP_3570	QuiX
QUINtpp	Quinate/proton symport transport	h[p] + quin-kt[p] <==> h[c] + quin-kt[c]	Transport
RBKr	ribokinase reversible	[c] : atp + rib-D <==> adp + h + r5p	Transport	2.7.1.15	RbsK (PP_2458)	PP_2458	RbsK
RIBabcpp	D-ribose transport via ABC system (periplasm)	atp[c] + h2o[c] + rib-D[p] --> adp[c] + h[c] + pi[c] + rib-D[c]	Transport		( RbsA (PP_2455) and RbsB (PP_2454) and RbsC (PP_2456) and RbsDec (PP_2459) )	( PP_2455 and PP_2454 and PP_2456 and PP_2459 )	( RbsA and RbsB and RbsC and RbsDec )
RIBtex	ribose transport via diffusion (extracellular to periplasm)	rib-D[e] <==> rib-D[p]	Transport
SERt2rpp	L-serine reversible transport via proton symport (periplasm)	h[p] + ser-L[p] <==> h[c] + ser-L[c]	Transport		SdaC (PP_3589)	PP_3589	SdaC
SERtex	L-serine transport via diffusion (extracellular to periplasm)	ser-L[e] <==> ser-L[p]	Transport
SO4t4_2	sulfate transport via sodium symport	(2) na1[e] + so4[e] <==> (2) na1[c] + so4[c]	Transport		Trk-kt (PP_3931)	PP_3931	Trk-kt
SO4tex	sulfate transport via diffusion (extracellular to periplasm)	so4[e] <==> so4[p]	Transport
SPMDabcpp	spermidine transport via ABC system (periplasm)	atp[c] + h2o[c] + spmd[p] --> adp[c] + h[c] + pi[c] + spmd[c]	Transport		( PotA (PP_0411) and PotB (PP_0413) and PotC (PP_0414) and PotD (PP_0412) )	( PP_0411 and PP_0413 and PP_0414 and PP_0412 )	( PotA and PotB and PotC and PotD )
SPMDtex	spermidine transport via diffusion (extracellular to periplasm)	spmd[e] <==> spmd[p]	Transport
SUCCt2_2pp	succinate transport via proton symport (2 H) (periplasm)	(2) h[p] + succ[p] --> (2) h[c] + succ[c]	Transport		DctA (PP_1188)	PP_1188	DctA
SUCCtex	succinate transport via diffusion (extracellular to periplasm)	succ[e] <==> succ[p]	Transport
T4HCINNMtex	T4HCINNM transport via diffusion (extracellular to periplasm)	T4hcinnm[e] <==> T4hcinnm[p]	Transport
T4HCINNMtpp	T4HCINNM transport via diffusion (periplasm)	T4hcinnm[p] <==> T4hcinnm[c]	Transport
TAURabcpp	taurine transport via ABC system (periplasm)	atp[c] + h2o[c] + taur[p] --> adp[c] + h[c] + pi[c] + taur[c]	Transport		( TauA (PP_0233) and TauB (PP_0232) and TauC (PP_0231) ) or ( SsuA (PP_0237) and SsuB (PP_0240) and SsuC (PP_0239) )	( ( PP_0233 and PP_0232 and PP_0231 ) or ( PP_0237 and PP_0240 and PP_0239 ) )	( TauA and TauB and TauC ) or ( SsuA and SsuB and SsuC )
TAURtex	taurine transport via diffusion (extracellular to periplasm)	taur[e] <==> taur[p]	Transport		OprE (PP_0234)	PP_0234	OprE
THRabcpp	L-threonine transport via ABC system (periplasm)	atp[c] + h2o[c] + thr-L[p] --> adp[c] + h[c] + pi[c] + thr-L[c]	Transport		BraGFEDC ( PP_1137 and PP_1138 and PP_1139 and PP_1140 and PP_1141 )	( PP_1137 and PP_1138 and PP_1139 and PP_1140 and PP_1141 )	BraGFEDC
THRtex	L-threonine transport via diffusion (extracellular to periplasm)	thr-L[e] <==> thr-L[p]	Transport
TOLt1	toluene outer membrane porin transport	tol[e] <==> tol[p]	Transport		XylN (pWW0_127)	pWW0_127	XylN
TOLtpp	passive diffusion	tol[p] <==> tol[c]	Transport
TSULtex	thiosulfate transport via diffusion (extracellular to periplasm)	tsul[e] <==> tsul[p]	Transport
TTDCAtex	Tetradecanoate transport via diffusion (extracellular to periplasm)	ttdca[e] <==> ttdca[p]	Transport
TYRt2rpp	L-tyrosine reversible transport via proton symport (periplasm)	h[p] + tyr-L[p] <==> h[c] + tyr-L[c]	Transport		( AaaT-kt1 (PP_4492) ) or ( AaaT-kt2 (PP_4495) )	( PP_4492 or PP_4495 )	( AaaT-kt1 ) or ( AaaT-kt2 )
TYRtex	L-tyrosine transport via diffusion (extracellular to periplasm)	tyr-L[e] <==> tyr-L[p]	Transport		OpdT (PP_3630)	PP_3630	OpdT
VALabcpp	L-valine transport via ABC system (periplasm)	atp[c] + h2o[c] + val-L[p] --> adp[c] + h[c] + pi[c] + val-L[c]	Transport		( BraGFEDC ( PP_1137 and PP_1138 and PP_1139 and PP_1140 and PP_1141 ) ) or ( AapJ (PP_1297) and AapM (PP_1299) and AapP (PP_1300) and AapQ (PP_1298) ) or ( BraGFEDC ( PP_1137 and PP_1138 and PP_1139 and PP_1140 and PP_1141 ) ) or ( LivF-kt5 (PP_4863) and LivG-kt5 (PP_4864) and LivH-kt5 (PP_4866) and LivK-kt5 (PP_4867) and LivM-kt5 (PP_4865) )	( ( PP_1137 and PP_1138 and PP_1139 and PP_1140 and PP_1141 ) or ( PP_1297 and PP_1299 and PP_1300 and PP_1298 ) or ( PP_1137 and PP_1138 and PP_1139 and PP_1140 and PP_1141 ) or ( PP_4863 and PP_4864 and PP_4866 and PP_4867 and PP_4865 ) )	( BraGFEDC ) or ( AapJ and AapM and AapP and AapQ ) or ( BraGFEDC ) or ( LivF-kt5 and LivG-kt5 and LivH-kt5 and LivK-kt5 and LivM-kt5 )
VALtex	L-valine transport via diffusion (extracellular to periplasm)	val-L[e] <==> val-L[p]	Transport
VANKpp	Vanillate/proton symport transport	h[p] + vanlt[p] <==> h[c] + vanlt[c]	Transport		VanK (PP_3740)	PP_3740	VanK
VANLNtex	Vanillin transport via diffusion (extracellular to periplasm)	vanln[e] <==> vanln[p]	Transport		VanP (PP_3739)	PP_3739	VanP
VANLTtex	Vanillate transport via diffusion (extracellular to periplasm)	vanlt[e] <==> vanlt[p]	Transport		VanP (PP_3739)	PP_3739	VanP
VNLNpp	Vanillin/proton symport transport	h[p] + vanln[p] <==> h[c] + vanln[c]	Transport		VanK (PP_3740)	PP_3740	VanK
pentso3abcpp	pentanesulfonate transport via ABC system (periplasm)	atp[c] + h2o[c] + pentso3[p] --> adp[c] + h[c] + pentso3[c] + pi[c]	Transport		( SsuA (PP_0237) and SsuB (PP_0240) and SsuC (PP_0239) ) or ( TauA (PP_0233) and TauB (PP_0232) and TauC (PP_0231) )	( ( PP_0237 and PP_0240 and PP_0239 ) or ( PP_0233 and PP_0232 and PP_0231 ) )	( SsuA and SsuB and SsuC ) or ( TauA and TauB and TauC )
CO2tpp	CO2 transporter via diffusion (periplasm)	co2[p] <==> co2[c]	Transport
O2tex	oxygen transport via diffusion (extracellular to periplasm)	o2[e] <==> o2[p]	Transport
ACGK	acetylglutamate kinase	[c] : acglu + atp --> acg5p + adp	Urea cycle/amino group metabolism	2.7.2.8	ArgB (PP_5289)	PP_5289	ArgB
ACGS	N-acetylglutamate synthase	[c] : accoa + glu-L --> acglu + coa + h	Urea cycle/amino group metabolism	2.3.1.1	( ArgJ (PP_1346) ) or ( ArgA (PP_5185) )	( PP_1346 or PP_5185 )	( ArgJ ) or ( ArgA )
ACODA	acetylornithine deacetylase	[c] : acorn + h2o --> ac + orn	Urea cycle/amino group metabolism	3.5.1.16	ArgE (PP_5186)	PP_5186	ArgE
ACOTA	acetylornithine transaminase	[c] : acorn + akg <==> acg5sa + glu-L	Urea cycle/amino group metabolism	2.6.1.11	AruC (PP_4481)	PP_4481	AruC
AGMT	agmatinase	[c] : agm + h2o --> ptrc + urea	Urea cycle/amino group metabolism	3.5.3.11	SpeB (PP_2196)	PP_2196	SpeB
AGPR	N-acetyl-g-glutamyl-phosphate reductase	[c] : acg5sa + nadp + pi <==> acg5p + h + nadph	Urea cycle/amino group metabolism	1.2.1.38	ArgC (PP_3633)	PP_3633	ArgC
GLU5K	glutamate 5-kinase	[c] : atp + glu-L --> adp + glu5p	Urea cycle/amino group metabolism	2.7.2.11	ProB_TM (PP_0691)	PP_0691	ProB_TM
OCBT	ornithine carbamoyltransferase	[c] : cbp + orn <==> citr-L + h + pi	Urea cycle/amino group metabolism	2.1.3.3	( ArgI (PP_1000) ) or ( ArgF (PP_1079) )	( PP_1000 or PP_1079 )	( ArgI ) or ( ArgF )
ORNDC	Ornithine Decarboxylase	[c] : h + orn --> co2 + ptrc	Urea cycle/amino group metabolism	4.1.1.17	SpeC (PP_0864)	PP_0864	SpeC
ORNTAC	ornithine transacetylase	[c] : acorn + glu-L <==> acglu + orn	Urea cycle/amino group metabolism	2.3.1.35	ArgJ (PP_1346)	PP_1346	ArgJ
UREA	urease	[c] : (2) h + h2o + urea --> co2 + (2) nh4	Urea cycle/amino group metabolism	3.5.1.5	UreABC ( PP_2843 and PP_2844 and PP_2845 )	( PP_2843 and PP_2844 and PP_2845 )	UreABC
3HBCOAHL	3-hydroxyisobutyryl-CoA hydrolase, mitochondrial	[c] : 3hibutcoa + h2o --> 3hmp + coa + h	Valine, leucine and isoleucine degradation	3.1.2.4
ACOADH1	acyl-CoA dehydrogenase 2-Methyl-butanoyl-CoA	[c] : 2mbcoa + fad --> 2mb2coa + fadh2	Valine, leucine and isoleucine degradation	1.3.99.2
ACOADH2	acyl-CoA dehydrogenase (Isobutiryl-CoA)	[c] : (2) ibcoa + o2 --> (2) 2mp2coa + (2) h2o	Valine, leucine and isoleucine degradation	1.3.99.2
ECOAH12	3-hydroxyacyl-CoA dehydratase (3-hydroxyisobutyryl-CoA) (mitochondria)	[c] : 2mp2coa + h2o --> 3hibutcoa	Valine, leucine and isoleucine degradation	4.2.1.17
ECOAH9ir	2-Methylprop-2-enoyl-CoA (2-Methylbut-2-enoyl-CoA)	[c] : 2mb2coa + h2o --> 3hmbcoa	Valine, leucine and isoleucine degradation	4.2.1.17
HACD9	3-hydroxyacyl-CoA dehydrogenase (2-Methylacetoacetyl-CoA)	[c] : 3hmbcoa + nad <==> 2maacoa + h + nadh	Valine, leucine and isoleucine degradation	1.1.1.35
HIBDkt	3-hydroxyisobutyrate dehydrogenase	[c] : 3hmp + nad --> h + mmtsa + nadh	Valine, leucine and isoleucine degradation	1.1.1.31	MmsB (PP_4666)	PP_4666	MmsB
ILETA	isoleucine transaminase	[c] : akg + ile-L <==> 3mop + glu-L	Valine, leucine and isoleucine degradation	2.6.1.42	IlvE (PP_3511)	PP_3511	IlvE
LEUTA	leucine transaminase	[c] : akg + leu-L <==> 4mop + glu-L	Valine, leucine and isoleucine degradation	2.6.1.6	IlvE (PP_3511)	PP_3511	IlvE
MACCOAT	2-Methylacetyl-CoA thiolase	[c] : 2maacoa + coa --> accoa + ppcoa	Valine, leucine and isoleucine degradation	2.3.1.16
MBCOAi	3-Methylbutanoyl-CoA:(acceptor) 2,3-oxidoreductase	[c] : fad + ivcoa --> 3mb2coa + fadh2	Valine, leucine and isoleucine degradation		Ivd-kt (PP_4064)	PP_4064	Ivd-kt
MCCC	methylcrotonoyl-CoA carboxylase	[c] : 3mb2coa + atp + hco3 --> 3mgcoa + adp + h + pi	Valine, leucine and isoleucine degradation	6.4.1.4
MGCH	methylglutaconyl-CoA hydratase	[c] : 3mgcoa + h2o --> hmgcoa	Valine, leucine and isoleucine degradation	4.2.1.18
MMTSAO	(S)-Methylmalonate semialdehyde:NAD+ oxidoreductase (CoA-propanoylating)	[c] : coa + mmtsa + nad --> co2 + nadh + ppcoa	Valine, leucine and isoleucine degradation	1.2.1.27	( MmsA-kt1 (PP_0597) ) or ( MmsA-kt2 (PP_4667) )	( PP_0597 or PP_4667 )	( MmsA-kt1 ) or ( MmsA-kt2 )
OIVD1	2-oxoisovalerate dehydrogenase (acylating; 4-methyl-2-oxopentaoate)	[c] : 4mop + coa + nad <==> co2 + ivcoa + nadh	Valine, leucine and isoleucine degradation	1.2.1.25	( BkdA ( PP_4401 and PP_4402 ) and BkdB (PP_4403) and LpdV (PP_4404) )	( ( PP_4401 and PP_4402 ) and PP_4403 and PP_4404 )	( BkdA and BkdB and LpdV )
OIVD2	2-oxoisovalerate dehydrogenase (acylating; 3-methyl-2-oxobutanoate)	[c] : 3mob + coa + nad --> co2 + ibcoa + nadh	Valine, leucine and isoleucine degradation	1.2.1.25	( BkdA ( PP_4401 and PP_4402 ) and BkdB (PP_4403) and LpdV (PP_4404) )	( ( PP_4401 and PP_4402 ) and PP_4403 and PP_4404 )	( BkdA and BkdB and LpdV )
OIVD3	2-oxoisovalerate dehydrogenase (acylating; 3-methyl-2-oxopentanoate)	[c] : 3mop + coa + nad --> 2mbcoa + co2 + nadh	Valine, leucine and isoleucine degradation	1.2.1.25	( BkdA ( PP_4401 and PP_4402 ) and BkdB (PP_4403) and LpdV (PP_4404) )	( ( PP_4401 and PP_4402 ) and PP_4403 and PP_4404 )	( BkdA and BkdB and LpdV )
VALTA	valine transaminase	[c] : akg + val-L <==> 3mob + glu-L	Valine, leucine and isoleucine degradation	2.6.1.42	IlvE (PP_3511)	PP_3511	IlvE
ACHBS	2-aceto-2-hydroxybutanoate synthase	[c] : 2obut + h + pyr --> 2ahbut + co2	Valine, Leucine, and Isoleucine Metabolism		IlvBN ( PP_4679 and PP_4680 )	( PP_4679 and PP_4680 )	IlvBN
DHAD2	Dihydroxy-acid dehydratase (2,3-dihydroxy-3-methylpentanoate)	[c] : 23dhmp --> 3mop + h2o	Valine, Leucine, and Isoleucine Metabolism		IlvD (PP_5128)	PP_5128	IlvD
ILETRS	Isoleucyl-tRNA synthetase	[c] : atp + ile-L + trnaile --> amp + iletrna + ppi	Valine, Leucine, and Isoleucine Metabolism	6.1.1.5	IleS (PP_0603)	PP_0603	IleS
IPMDr	3-isopropylmalate dehydrogenase reversible	[c] : 3c2hmp + nad <==> 3c4mop + h + nadh	Valine, Leucine, and Isoleucine Metabolism	1.1.1.85	LeuB (PP_1988)	PP_1988	LeuB
IPPMIa	3-isopropylmalate dehydratase	[c] : 3c2hmp <==> 2ippm + h2o	Valine, Leucine, and Isoleucine Metabolism	4.2.1.33	LeuCD ( PP_1985 and PP_1986 )	( PP_1985 and PP_1986 )	LeuCD
IPPMIb	2-isopropylmalate hydratase	[c] : 2ippm + h2o <==> 3c3hmp	Valine, Leucine, and Isoleucine Metabolism	4.2.1.33	LeuCD ( PP_1985 and PP_1986 )	( PP_1985 and PP_1986 )	LeuCD
IPPS	2-isopropylmalate synthase	[c] : 3mob + accoa + h2o --> 3c3hmp + coa + h	Valine, Leucine, and Isoleucine Metabolism	4.1.3.12	LeuA1 (PP_1025)	PP_1025	LeuA1
KARA1	ketol-acid reductoisomerase (2,3-dihydroxy-3-methylbutanoate)	[c] : 23dhmb + nadp <==> alac-S + h + nadph	Valine, Leucine, and Isoleucine Metabolism	1.1.1.86	IlvC (PP_4678)	PP_4678	IlvC
KARA2	ketol-acid reductoisomerase (2-Acetolactate)	[c] : 2ahbut + h + nadph <==> 23dhmp + nadp	Valine, Leucine, and Isoleucine Metabolism	1.1.1.86	IlvC (PP_4678)	PP_4678	IlvC
LEUTRS	Leucyl-tRNA synthetase	[c] : atp + leu-L + trnaleu --> amp + leutrna + ppi	Valine, Leucine, and Isoleucine Metabolism	6.1.1.4	LeuS (PP_4794)	PP_4794	LeuS
OMCDC	2-Oxo-4-methyl-3-carboxypentanoate decarboxylation	[c] : 3c4mop + h --> 4mop + co2	Valine, Leucine, and Isoleucine Metabolism
VALTRS	Valyl-tRNA synthetase	[c] : atp + trnaval + val-L --> amp + ppi + valtrna	Valine, Leucine, and Isoleucine Metabolism	6.1.1.9	ValS (PP_0977)	PP_0977	ValS
4HTHRS	4-Hydroxy-L-threonine synthase	[c] : h2o + phthr --> 4hthr + pi	Vitamin B6 Metabolism		ThrC (PP_1471)	PP_1471	ThrC
E4PD	Erythrose 4-phosphate dehydrogenase	[c] : e4p + h2o + nad <==> 4per + (2) h + nadh	Vitamin B6 Metabolism		Epd (PP_4964)	PP_4964	Epd
OHPBAT	O-Phospho-4-hydroxy-L-threonine:2-oxoglutarate aminotransferase	[c] : glu-L + ohpb <==> akg + phthr	Vitamin B6 Metabolism	2.6.1.52	SerC (PP_1768)	PP_1768	SerC
PDX5POi	pyridoxine 5'-phosphate oxidase	[c] : o2 + pdx5p --> h2o2 + pydx5p	Vitamin B6 Metabolism	1.4.3.5	PdxH (PP_1129)	PP_1129	PdxH
PDX5PS	Pyridoxine 5'-phosphate synthase	[c] : dxyl5p + nad + phthr --> co2 + h + (2) h2o + nadh + pdx5p + pi	Vitamin B6 Metabolism		PdxAJ ( PP_0402 and PP_1436 )	( PP_0402 and PP_1436 )	PdxAJ
PDXPP	Pyridoxine 5-phosphate phosphatase	[c] : h2o + pdx5p --> pi + pydxn	Vitamin B6 Metabolism		PkxY (PP_5357)	PP_5357	PkxY
PERD	Erythronate 4-phosphate (4per) dehydrogenase	[c] : 4per + nad <==> h + nadh + ohpb	Vitamin B6 Metabolism		PdxB (PP_2117)	PP_2117	PdxB
PYDXPP	Pyridoxal 5-phosphate phosphatase	[c] : h2o + pydx5p --> pi + pydx	Vitamin B6 Metabolism		PkxY (PP_5357)	PP_5357	PkxY
AKGDH	2-Oxogluterate dehydrogenase	[c] : akg + coa + nad --> co2 + nadh + succoa			( Kgd1-c (PP_4189) and Kgd2-c (PP_4188) and Lpd (PP_4187) )	( PP_4189 and PP_4188 and PP_4187 )	( Kgd1-c and Kgd2-c and Lpd )
ALCD2ir	alcohol dehydrogenase, reverse rxn (acetaldehyde -> ethanol)	[c] : acald + h + nadh --> etoh + nad		1.1.1.1	AdhP (PP_3839)	PP_3839	AdhP
ALCDkt	alcohol dehydrogenase, forward rxn (ethanol -> acetaldehyde)	[c] : etoh + pqq --> acald + pqqh2		1.1.1.1	QedH (PP_2674)	PP_2674	QedH
ALDD2x	aldehyde dehydrogenase (acetaldehyde, NAD)	[c] : acald + h2o + nad --> ac + (2) h + nadh		1.2.1.3	( AldD-kt1 (PP_0545) ) or ( AldD-kt3 (PP_2680) ) or ( AldD-kt2 (PP_2589) ) or ( AldD-kt4 (PP_2694) ) or ( AldD-kt5 (PP_3463) ) or ( AldD-kt6 (PP_5258) )	( PP_0545 or PP_2680 or PP_2589 or PP_2694 or PP_3463 or PP_5258 )	( AldD-kt1 ) or ( AldD-kt3 ) or ( AldD-kt2 ) or ( AldD-kt4 ) or ( AldD-kt5 ) or ( AldD-kt6 )
ALDD2xr	aldehyde dehydrogenase (acetaldehyde, NAD)	[c] : acald + h2o + nad <==> ac + (2) h + nadh		1.2.1.3	AldD-kt1 (PP_0545)	PP_0545	AldD-kt1
BiomassKT_TEMP2	BiomassKT_TEMP2 (based on Ecoli, arbitrary values for lipids, heme and peptidoglycan.)	[c] : (0.05) 5mthf + (0.00005) accoa + (0.488) ala-L + (0.001) amp + (0.281) arg-L + (0.229) asn-L + (0.229) asp-L + (45.7318) atp + (0.0005) clpn120 + (0.0005) clpn160 + (0.0005) clpn161 + (0.0005) clpn180 + (0.0005) clpn181 + (0.000006) coa + (0.0005) cpe160 + (0.0005) cpe180 + (0.0005) cpg160 + (0.0005) cpg180 + (0.126) ctp + (0.087) cys-L + (0.0247) datp + (0.0254) dctp + (0.0254) dgtp + (0.0…
CRNtex	L-carnitine transport via diffusion (extracellular to periplasm)	crn[e] <==> crn[p]
EX_2ddglcn(e)	2-Dehydro-3-deoxy-D-gluconate exchange	[e] : 2ddglcn <==>
EX_2dhglcn(e)	2-Dehydro-D-gluconate exchange	[e] : 2dhglcn <==>
EX_34dhbz(e)	3,4-Dihydroxybenzoate exchange	[e] : 34dhbz <==>
EX_34dhcinm(e)	3,4-Dihydroxy-trans-cinnamate exchange	[e] : 34dhcinm <==>
EX_3oxoadp(e)	3-Oxoadipate exchange	[e] : 3oxoadp <==>
EX_4abut(e)	4-Aminobutanoate exchange	[e] : 4abut <==>
EX_4hbz(e)	4-Hydroxybenzoate exchange	[e] : 4hbz <==>
EX_T4hcinnm(e)	trans-4-Hydroxycinnamate exchange	[e] : T4hcinnm <==>
EX_ac(e)	Acetate exchange	[e] : ac <==>
EX_acon-C(e)	cis-Aconitate exchange	[e] : acon-C <==>
EX_akg(e)	2-Oxoglutarate exchange	[e] : akg <==>
EX_ala-L(e)	L-Alanine exchange	[e] : ala-L <==>
EX_arg-L(e)	L-Arginine exchange	[e] : arg-L <==>
EX_asp-L(e)	L-Aspartate exchange	[e] : asp-L <==>
EX_bz(e)	Benzoate exchange	[e] : bz <==>
EX_catechol(e)	Catechol exchange	[e] : catechol <==>
EX_chol(e)	Choline exchange	[e] : chol <==>
EX_chols(e)	Choline sulfate exchange	[e] : chols <==>
EX_cit(e)	Citrate exchange	[e] : cit <==>
EX_co2(e)	CO2 exchange	[e] : co2 <==>
EX_cobalt2(e)	Co2+ exchange	[e] : cobalt2 <==>
EX_confrl(e)	Coniferol exchange	[e] : confrl <==>
EX_crn(e)	L-Carnitine exchange	[e] : crn <==>
EX_cys-L(e)	L-Cysteine exchange	[e] : cys-L <==>
EX_dca(e)	Decanoate (n-C10:0) exchange	[e] : dca <==>
EX_ddca(e)	Dodecanoate (n-C12:0) exchange	[e] : ddca <==>
EX_ethso3(e)	ethanesulfonate exchange	[e] : ethso3 <==>
EX_fe2(e)	Fe2+ exchange	[e] : fe2 <==>
EX_fer(e)	Ferulate exchange	[e] : fer <==>
EX_fru(e)	D-Fructose exchange	[e] : fru <==>
EX_fum(e)	Fumarate exchange	[e] : fum <==>
EX_ga(e)	Gallic acid exchange	[e] : ga <==>
EX_glc(e)	D-Glucose exchange	[e] : glc-D <==>
EX_glcn(e)	D-Gluconate exchange	[e] : glcn <==>
EX_glu-L(e)	L-Glutamate exchange	[e] : glu-L <==>
EX_gly(e)	Glycine exchange	[e] : gly <==>
EX_glyald(e)	D-Glyceraldehyde exchange	[e] : glyald <==>
EX_glyb(e)	Glycine betaine exchange	[e] : glyb <==>
EX_glyc(e)	Glycerol exchange	[e] : glyc <==>
EX_glyclt(e)	Glycolate exchange	[e] : glyclt <==>
EX_h(e)	H+ exchange	[e] : h <==>
EX_h2(e)	H2 exchange	[e] : h2 <==>
EX_h2o(e)	H2O exchange	[e] : h2o <==>
EX_hco3(e)	Bicarbonate exchange	[e] : hco3 <==>
EX_hdca(e)	Hexadecanoate (n-C16:0) exchange	[e] : hdca <==>
EX_his-L(e)	L-Histidine exchange	[e] : his-L <==>
EX_hxa(e)	Hexanoate (n-C6:0) exchange	[e] : hxa <==>
EX_icit(e)	Isocitrate exchange	[e] : icit <==>
EX_ile-L(e)	L-Isoleucine exchange	[e] : ile-L <==>
EX_isetac(e)	Isethionic acid exchange	[e] : isetac <==>
EX_lac-D(e)	D-lactate exchange	[e] : lac-D <==>
EX_lac-L(e)	L-Lactate exchange	[e] : lac-L <==>
EX_leu-L(e)	L-Leucine exchange	[e] : leu-L <==>
EX_lys-L(e)	L-Lysine exchange	[e] : lys-L <==>
EX_m-xyl(e)	m-Xylene exchange	[e] : m-xyl <==>
EX_mal-L(e)	L-Malate exchange	[e] : mal-L <==>
EX_met-L(e)	L-Methionine exchange	[e] : met-L <==>
EX_mso3(e)	methanesulfonate exchange	[e] : mso3 <==>
EX_na1(e)	Sodium exchange	[e] : na1 <==>
EX_nac(e)	Nicotinate exchange	[e] : nac <==>
EX_nh4(e)	Ammonia exchange	[e] : nh4 <==>
EX_ni2(e)	Ni2+ exchange	[e] : ni2 <==>
EX_no2(e)	Nitrite exchange	[e] : no2 <==>
EX_o2(e)	O2 exchange	[e] : o2 <==>
EX_octa(e)	octanoate (n-C8:0) exchange	[e] : octa <==>
EX_orn(e)	Ornithine exchange	[e] : orn <==>
EX_p-xyl(e)	p-methyltoluene exchange	[e] : p-xyl <==>
EX_pac(e)	Phenylacetic acid exchange	[e] : pac <==>
EX_pentso3(e)	pentanesulfonate exchange	[e] : pentso3 <==>
EX_phe-L(e)	L-Phenylalanine exchange	[e] : phe-L <==>
EX_pi(e)	Phosphate exchange	[e] : pi <==>
EX_ppa(e)	Propionate exchange	[e] : ppa <==>
EX_pro-L(e)	L-Proline exchange	[e] : pro-L <==>
EX_ptrc(e)	Putrescine exchange	[e] : ptrc <==>
EX_quin-kt(e)	Quinate exchange	[e] : quin-kt <==>
EX_rib-D(e)	D-Ribose exchange	[e] : rib-D <==>
EX_ser-L(e)	L-Serine exchange	[e] : ser-L <==>
EX_so4(e)	Sulfate exchange	[e] : so4 <==>
EX_spmd(e)	Spermidine exchange	[e] : spmd <==>
EX_succ(e)	Succinate exchange	[e] : succ <==>
EX_taur(e)	Taurine exchange	[e] : taur <==>
EX_thr-L(e)	L-Threonine exchange	[e] : thr-L <==>
EX_tol(e)	Toluene exchange	[e] : tol <==>
EX_tsul(e)	Thiosulfate exchange	[e] : tsul <==>
EX_ttdca(e)	tetradecanoate (n-C14:0) exchange	[e] : ttdca <==>
EX_tyr-L(e)	L-Tyrosine exchange	[e] : tyr-L <==>
EX_val-L(e)	L-Valine exchange	[e] : val-L <==>
EX_vanln(e)	Vanillin exchange	[e] : vanln <==>
EX_vanlt(e)	Vanillate exchange	[e] : vanlt <==>
H2CO3D2	carboxylic acid dissociation	[c] : h + hco3 <==> h2co3
HCO3E	HCO3 equilibration reaction	[c] : co2 + h2o <==> h + hco3		4.2.1.1
NNDMBRT	Nicotinate-nucleotide dimethylbenzimidazole phosphoribosyltransferase	[c] : dmbzid + nicrnt --> 5prdmbz + h + nac			CobT (PP_1679)	PP_1679	CobT
PMPK	phosphomethylpyrimidine kinase	[c] : 4ampm + atp --> 2mahmp + adp		2.7.4.7	ThiD (PP_4782)	PP_4782	ThiD
SUCD1	succinate dehydrogenase	[c] : fad + succ <==> fadh2 + fum		1.3.99.1	SdhABCD ( PP_4190 and PP_4191 and PP_4192 and PP_4193 )	( PP_4190 and PP_4191 and PP_4192 and PP_4193 )	SdhABCD
SUCDi	succinate dehydrogenase (irreversible)	[c] : q8 + succ --> fum + q8h2		1.3.99.1	SdhABCD ( PP_4190 and PP_4191 and PP_4192 and PP_4193 )	( PP_4190 and PP_4191 and PP_4192 and PP_4193 )	SdhABCD
